# Supplementary material for: Conservation and Evolution of Antigenic Determinants of SARS-CoV-2: An Insight for Immune Escape and Vaccine Design
Source: Front Immunol. 2022 Apr 4;13:832106. doi: 10.3389/fimmu.2022.832106 (PMC9014086; doi:10.3389/fimmu.2022.832106)
Supplement: Supplementary file 2 [file Table_1.xlsx]

## Sheet: orderedResultE
Table X1: Conservation of epitopes (BCE) from the E protein according to total strains, month, variants and host conservation (= conservation (total number of strains the epitope is conserve // total number of strain epitope is not conserve)).
EpitopeSequence	2019-12	2020-01	2020-02	2020-03	2020-04	2020-05	2020-06	2020-07	2020-08	2020-09	2020-10	2020-11	2020-12	2021-01	2021-02	2021-03	2021-04	2021-05	2021-06	2021-07	2021-08	2021-09	ProtienName	Alpha:	Beta:	Delta:	Eta:	Gamma:	Kappa:	Lambda:	Lota:	Mu:	Zeta:	Aonyx cinereus	Canis lupus familiaris	Dog	Environment	Felis catus	Gorilla gorilla gorilla	Human	Mesocricetus auratus	Mus musculus	Mus musculus (BALB/c mice)	Mustela lutreola	Mustela putorius furo	Neovision vision	Neovison vison	P1 culture	P2 culture
MYSFVSEETGTLIVN	2019-12=1 ((24//0))	2020-01=0.99837925445705 ((616//1))	2020-02=1 ((1676//0))	2020-03=0.999625587359829 ((53397//20))	2020-04=0.998801202486122 ((54156//65))	2020-05=0.998199919180045 ((27172//49))	2020-06=0.998385325841245 ((30916//50))	2020-07=0.997749393505393 ((34136//77))	2020-08=0.996750652532893 ((37424//122))	2020-09=0.998018126888218 ((41293//82))	2020-10=0.997784866205919 ((67566//150))	2020-11=0.99725612544588 ((98131//270))	2020-12=0.996897035952104 ((132043//411))	2021-01=0.997008141916482 ((235601//707))	2021-02=0.997695101508661 ((257118//594))	2021-03=0.997679642383222 ((403740//939))	2021-04=0.998074832725428 ((413193//797))	2021-05=0.998284581847008 ((314834//541))	2021-06=0.998808504594359 ((253161//302))	2021-07=0.998867285444068 ((454145//515))	2021-08=0.998646204100211 ((596770//809))	2021-09=0.998731104849782 ((153482//195))	>E=0.998175137175063 ((3698722//6762))	Alpha:=0.997466816577943 ((1090322//2769))	Beta:=0.999522324313692 ((35572//17))	Delta:=0.998881707136184 ((1286237//1440))	Eta:=0.998974809607499 ((6821//7))	Gamma:=0.99874063763505 ((90408//114))	Kappa:=0.99646529562982 ((6202//22))	Lambda:=0.998299560719853 ((7045//12))	Lota:=0.998162305204352 ((27158//50))	Mu:=0.999520671060515 ((8341//4))	Zeta:=0.998964803312629 ((4825//5))	Aonyx cinereus=1 ((5//0))	Canis lupus familiaris=1 ((30//0))	Dog=1 ((1//0))	Environment=1 ((1344//0))	Felis catus=1 ((68//0))	Gorilla gorilla gorilla=1 ((3//0))	Human=0.998174697565291 ((3696189//6759))	Mesocricetus auratus=1 ((2//0))	Mus musculus=1 ((3//0))	Mus musculus (BALB/c mice)=notfoound	Mustela lutreola=1 ((23//0))	Mustela putorius furo=1 ((2//0))	Neovision vision=1 ((14//0))	Neovison vison=1 ((937//0))	P1 culture=1 ((5//0))	P2 culture=1 ((3//0))
TALRLCAYCC	2019-12=1 ((24//0))	2020-01=0.99837925445705 ((616//1))	2020-02=1 ((1676//0))	2020-03=0.999831514311923 ((53408//9))	2020-04=0.999465151878423 ((54192//29))	2020-05=0.999522427537563 ((27208//13))	2020-06=0.999612478201899 ((30954//12))	2020-07=0.999473884196066 ((34195//18))	2020-08=0.999680392052416 ((37534//12))	2020-09=0.999226586102719 ((41343//32))	2020-10=0.998759525075315 ((67632//84))	2020-11=0.999441062590827 ((98346//55))	2020-12=0.999531912966011 ((132392//62))	2021-01=0.999669922304789 ((236230//78))	2021-02=0.999406314024958 ((257559//153))	2021-03=0.999439061577201 ((404452//227))	2021-04=0.999461339645885 ((413767//223))	2021-05=0.999587792310741 ((315245//130))	2021-06=0.999404252297179 ((253312//151))	2021-07=0.999216997316676 ((454304//356))	2021-08=0.999270389354378 ((597143//436))	2021-09=0.999023926807525 ((153527//150))	>E=0.999394680964754 ((3703241//2243))	Alpha:=0.99951879578187 ((1092565//526))	Beta:=0.999831408581303 ((35583//6))	Delta:=0.999319705174512 ((1286801//876))	Eta:=0.998096074985354 ((6815//13))	Gamma:=0.999734871081063 ((90498//24))	Kappa:=0.998875321336761 ((6217//7))	Lambda:=0.999716593453309 ((7055//2))	Lota:=0.999338429873567 ((27190//18))	Mu:=0.997843019772319 ((8327//18))	Zeta:=0.999792960662526 ((4829//1))	Aonyx cinereus=1 ((5//0))	Canis lupus familiaris=1 ((30//0))	Dog=1 ((1//0))	Environment=0.998511904761905 ((1342//2))	Felis catus=1 ((68//0))	Gorilla gorilla gorilla=1 ((3//0))	Human=0.999410739767342 ((3700766//2182))	Mesocricetus auratus=1 ((2//0))	Mus musculus=1 ((3//0))	Mus musculus (BALB/c mice)=notfoound	Mustela lutreola=0.91304347826087 ((21//2))	Mustela putorius furo=1 ((2//0))	Neovision vision=1 ((14//0))	Neovison vison=0.942369263607257 ((883//54))	P1 culture=1 ((5//0))	P2 culture=1 ((3//0))
MYSFVSEETGTLIVNSV	2019-12=1 ((24//0))	2020-01=0.99837925445705 ((616//1))	2020-02=1 ((1676//0))	2020-03=0.999588146095812 ((53395//22))	2020-04=0.998672101215396 ((54149//72))	2020-05=0.998199919180045 ((27172//49))	2020-06=0.998385325841245 ((30916//50))	2020-07=0.997632478882296 ((34132//81))	2020-08=0.996750652532893 ((37424//122))	2020-09=0.997993957703928 ((41292//83))	2020-10=0.99772579597141 ((67562//154))	2020-11=0.997245962947531 ((98130//271))	2020-12=0.996730940552947 ((132021//433))	2021-01=0.996906579548725 ((235577//731))	2021-02=0.997629136400323 ((257101//611))	2021-03=0.997595625174521 ((403706//973))	2021-04=0.998021691345202 ((413171//819))	2021-05=0.998195798652398 ((314806//569))	2021-06=0.998745379009954 ((253145//318))	2021-07=0.998794703734659 ((454112//548))	2021-08=0.998520697681813 ((596695//884))	2021-09=0.998620483221302 ((153465//212))	>E=0.998091477388649 ((3698412//7072))	Alpha:=0.997390885113865 ((1090239//2852))	Beta:=0.999213240046082 ((35561//28))	Delta:=0.998783079918334 ((1286110//1567))	Eta:=0.998974809607499 ((6821//7))	Gamma:=0.998652261328738 ((90400//122))	Kappa:=0.99646529562982 ((6202//22))	Lambda:=0.998299560719853 ((7045//12))	Lota:=0.998088797412526 ((27156//52))	Mu:=0.999400838825644 ((8340//5))	Zeta:=0.998964803312629 ((4825//5))	Aonyx cinereus=1 ((5//0))	Canis lupus familiaris=1 ((30//0))	Dog=1 ((1//0))	Environment=1 ((1344//0))	Felis catus=1 ((68//0))	Gorilla gorilla gorilla=1 ((3//0))	Human=0.998090980483658 ((3695879//7069))	Mesocricetus auratus=1 ((2//0))	Mus musculus=1 ((3//0))	Mus musculus (BALB/c mice)=notfoound	Mustela lutreola=1 ((23//0))	Mustela putorius furo=1 ((2//0))	Neovision vision=1 ((14//0))	Neovison vison=1 ((937//0))	P1 culture=1 ((5//0))	P2 culture=1 ((3//0))
LVKPSFYVYSRVKNL	2019-12=1 ((24//0))	2020-01=0.99837925445705 ((616//1))	2020-02=1 ((1676//0))	2020-03=0.999063968399573 ((53367//50))	2020-04=0.998967189834197 ((54165//56))	2020-05=0.995297748062158 ((27093//128))	2020-06=0.996802945165666 ((30867//99))	2020-07=0.996930991143717 ((34108//105))	2020-08=0.997070260480477 ((37436//110))	2020-09=0.997993957703928 ((41292//83))	2020-10=0.996249040108689 ((67462//254))	2020-11=0.996808975518542 ((98087//314))	2020-12=0.996564845153789 ((131999//455))	2021-01=0.997058923100361 ((235613//695))	2021-02=0.996825914198796 ((256894//818))	2021-03=0.996137679494118 ((403116//1563))	2021-04=0.996379139592744 ((412491//1499))	2021-05=0.995367419738407 ((313914//1461))	2021-06=0.996113831210078 ((252478//985))	2021-07=0.992440504992742 ((451223//3437))	2021-08=0.993897041228022 ((593932//3647))	2021-09=0.994586047359071 ((152845//832))	>E=0.995467258798041 ((3688688//16796))	Alpha:=0.996090901855381 ((1088818//4273))	Beta:=0.998285987243249 ((35528//61))	Delta:=0.993527880050665 ((1279343//8334))	Eta:=0.997363796133568 ((6810//18))	Gamma:=0.996464947747509 ((90202//320))	Kappa:=0.995179948586118 ((6194//30))	Lambda:=0.991356100325917 ((6996//61))	Lota:=0.998088797412526 ((27156//52))	Mu:=0.998562013181546 ((8333//12))	Zeta:=0.99648033126294 ((4813//17))	Aonyx cinereus=1 ((5//0))	Canis lupus familiaris=1 ((30//0))	Dog=1 ((1//0))	Environment=0.994791666666667 ((1337//7))	Felis catus=0.985294117647059 ((67//1))	Gorilla gorilla gorilla=1 ((3//0))	Human=0.995468205332616 ((3686167//16781))	Mesocricetus auratus=1 ((2//0))	Mus musculus=1 ((3//0))	Mus musculus (BALB/c mice)=notfoound	Mustela lutreola=1 ((23//0))	Mustela putorius furo=1 ((2//0))	Neovision vision=1 ((14//0))	Neovison vison=1 ((937//0))	P1 culture=1 ((5//0))	P2 culture=1 ((3//0))
ILTALRLCAYCCNIV	2019-12=1 ((24//0))	2020-01=0.99837925445705 ((616//1))	2020-02=0.999403341288783 ((1675//1))	2020-03=0.999812793679915 ((53407//10))	2020-04=0.999354493646373 ((54186//35))	2020-05=0.999302009477977 ((27202//19))	2020-06=0.999580184718724 ((30953//13))	2020-07=0.999415426884518 ((34193//20))	2020-08=0.999414052096095 ((37524//22))	2020-09=0.999057401812689 ((41336//39))	2020-10=0.998124520054345 ((67589//127))	2020-11=0.998922775175049 ((98295//106))	2020-12=0.999350717985112 ((132368//86))	2021-01=0.999547201110415 ((236201//107))	2021-02=0.999309306512696 ((257534//178))	2021-03=0.999322920141643 ((404405//274))	2021-04=0.999347810333583 ((413720//270))	2021-05=0.999499009116132 ((315217//158))	2021-06=0.999337181363749 ((253295//168))	2021-07=0.999076232789337 ((454240//420))	2021-08=0.999163290544012 ((597079//500))	2021-09=0.998919812333661 ((153511//166))	>E=0.999260825306492 ((3702745//2739))	Alpha:=0.999429141764043 ((1092467//624))	Beta:=0.99980331001152 ((35582//7))	Delta:=0.999210982257197 ((1286661//1016))	Eta:=0.997949619214997 ((6814//14))	Gamma:=0.999569165506728 ((90483//39))	Kappa:=0.998714652956298 ((6216//8))	Lambda:=0.999433186906618 ((7053//4))	Lota:=0.999264922081741 ((27188//20))	Mu:=0.997843019772319 ((8327//18))	Zeta:=0.999585921325052 ((4828//2))	Aonyx cinereus=1 ((5//0))	Canis lupus familiaris=1 ((30//0))	Dog=1 ((1//0))	Environment=0.998511904761905 ((1342//2))	Felis catus=1 ((68//0))	Gorilla gorilla gorilla=1 ((3//0))	Human=0.999276792436729 ((3700270//2678))	Mesocricetus auratus=1 ((2//0))	Mus musculus=1 ((3//0))	Mus musculus (BALB/c mice)=notfoound	Mustela lutreola=0.91304347826087 ((21//2))	Mustela putorius furo=1 ((2//0))	Neovision vision=1 ((14//0))	Neovison vison=0.942369263607257 ((883//54))	P1 culture=1 ((5//0))	P2 culture=1 ((3//0))
LRLCAYCCNIVNVSL	2019-12=1 ((24//0))	2020-01=0.99837925445705 ((616//1))	2020-02=0.999403341288783 ((1675//1))	2020-03=0.999625587359829 ((53397//20))	2020-04=0.999225392375648 ((54179//42))	2020-05=0.998787700672275 ((27188//33))	2020-06=0.997255053930117 ((30881//85))	2020-07=0.997720164849619 ((34135//78))	2020-08=0.998188888297022 ((37478//68))	2020-09=0.998574018126888 ((41316//59))	2020-10=0.997223698978085 ((67528//188))	2020-11=0.99819107529395 ((98223//178))	2020-12=0.999161973213342 ((132343//111))	2021-01=0.99909440222083 ((236094//214))	2021-02=0.998572049419507 ((257344//368))	2021-03=0.99875951062447 ((404177//502))	2021-04=0.99877050170294 ((413481//509))	2021-05=0.998769718588981 ((314987//388))	2021-06=0.998512603417461 ((253086//377))	2021-07=0.998579158052171 ((454014//646))	2021-08=0.998540778708756 ((596707//872))	2021-09=0.998262589717394 ((153410//267))	>E=0.998640393535635 ((3700446//5038))	Alpha:=0.998753077282678 ((1091728//1363))	Beta:=0.999831408581303 ((35583//6))	Delta:=0.998664261301553 ((1285957//1720))	Eta:=0.997656707674282 ((6812//16))	Gamma:=0.999193566204901 ((90449//73))	Kappa:=0.998714652956298 ((6216//8))	Lambda:=0.999291483633272 ((7052//5))	Lota:=0.998823875330785 ((27176//32))	Mu:=0.996405032953865 ((8315//30))	Zeta:=0.998343685300207 ((4822//8))	Aonyx cinereus=1 ((5//0))	Canis lupus familiaris=1 ((30//0))	Dog=1 ((1//0))	Environment=0.998511904761905 ((1342//2))	Felis catus=1 ((68//0))	Gorilla gorilla gorilla=1 ((3//0))	Human=0.998656205812234 ((3697972//4976))	Mesocricetus auratus=1 ((2//0))	Mus musculus=1 ((3//0))	Mus musculus (BALB/c mice)=notfoound	Mustela lutreola=0.91304347826087 ((21//2))	Mustela putorius furo=1 ((2//0))	Neovision vision=1 ((14//0))	Neovison vison=0.941302027748132 ((882//55))	P1 culture=1 ((5//0))	P2 culture=1 ((3//0))
RVKNLNSSRVPDLLV	2019-12=1 ((24//0))	2020-01=0.995137763371151 ((614//3))	2020-02=0.992243436754177 ((1663//13))	2020-03=0.996386918022352 ((53224//193))	2020-04=0.994006012430608 ((53896//325))	2020-05=0.99063223246758 ((26966//255))	2020-06=0.986113802234709 ((30536//430))	2020-07=0.986437903720808 ((33749//464))	2020-08=0.989186597773398 ((37140//406))	2020-09=0.988664652567976 ((40906//469))	2020-10=0.987654320987654 ((66880//836))	2020-11=0.983221715226471 ((96750//1651))	2020-12=0.979736361302792 ((129770//2684))	2021-01=0.976733754252924 ((230810//5498))	2021-02=0.973982585211399 ((251007//6705))	2021-03=0.968281032620917 ((391843//12836))	2021-04=0.974685378873886 ((403510//10480))	2021-05=0.978555687673405 ((308612//6763))	2021-06=0.984482942283489 ((249530//3933))	2021-07=0.990735934544495 ((450448//4212))	2021-08=0.994568082211724 ((594333//3246))	2021-09=0.993388730909635 ((152661//1016))	>E=0.983000601270981 ((3642493//62991))	Alpha:=0.9940800903127 ((1086620//6471))	Beta:=0.00876675377223299 ((312//35277))	Delta:=0.994746353316864 ((1280912//6765))	Eta:=0.996338605741066 ((6803//25))	Gamma:=0.989748348467776 ((89594//928))	Kappa:=0.994537275064267 ((6190//34))	Lambda:=0.990930990505881 ((6993//64))	Lota:=0.991877389003234 ((26987//221))	Mu:=0.99185140802876 ((8277//68))	Zeta:=0.987577639751553 ((4770//60))	Aonyx cinereus=1 ((5//0))	Canis lupus familiaris=0.966666666666667 ((29//1))	Dog=1 ((1//0))	Environment=0.990327380952381 ((1331//13))	Felis catus=0.985294117647059 ((67//1))	Gorilla gorilla gorilla=1 ((3//0))	Human=0.982996520610065 ((3639985//62963))	Mesocricetus auratus=1 ((2//0))	Mus musculus=1 ((3//0))	Mus musculus (BALB/c mice)=notfoound	Mustela lutreola=1 ((23//0))	Mustela putorius furo=1 ((2//0))	Neovision vision=1 ((14//0))	Neovison vison=1 ((937//0))	P1 culture=1 ((5//0))	P2 culture=0.666666666666667 ((2//1))
VSEETGTLIVNSVLL	2019-12=1 ((24//0))	2020-01=0.99837925445705 ((616//1))	2020-02=1 ((1676//0))	2020-03=0.999550704831795 ((53393//24))	2020-04=0.998690544254071 ((54150//71))	2020-05=0.998310128209838 ((27175//46))	2020-06=0.998449912807595 ((30918//48))	2020-07=0.997603250226522 ((34131//82))	2020-08=0.996670750545997 ((37421//125))	2020-09=0.998066465256798 ((41295//80))	2020-10=0.997637190619647 ((67556//160))	2020-11=0.997235800449182 ((98129//272))	2020-12=0.996511996617694 ((131992//462))	2021-01=0.996906579548725 ((235577//731))	2021-02=0.997609734897871 ((257096//616))	2021-03=0.997538790003929 ((403683//996))	2021-04=0.997874344790937 ((413110//880))	2021-05=0.998081648830757 ((314770//605))	2021-06=0.998603346445043 ((253109//354))	2021-07=0.998814498746316 ((454121//539))	2021-08=0.998520697681813 ((596695//884))	2021-09=0.998594454602836 ((153461//216))	>E=0.998040471905964 ((3698223//7261))	Alpha:=0.997289338216123 ((1090128//2963))	Beta:=0.999241338615865 ((35562//27))	Delta:=0.998779196957001 ((1286105//1572))	Eta:=0.998974809607499 ((6821//7))	Gamma:=0.998585979099004 ((90394//128))	Kappa:=0.998553984575835 ((6215//9))	Lambda:=0.998299560719853 ((7045//12))	Lota:=0.998125551308439 ((27157//51))	Mu:=0.999161174355902 ((8338//7))	Zeta:=0.998550724637681 ((4823//7))	Aonyx cinereus=1 ((5//0))	Canis lupus familiaris=1 ((30//0))	Dog=1 ((1//0))	Environment=1 ((1344//0))	Felis catus=1 ((68//0))	Gorilla gorilla gorilla=1 ((3//0))	Human=0.998039940069372 ((3695690//7258))	Mesocricetus auratus=1 ((2//0))	Mus musculus=1 ((3//0))	Mus musculus (BALB/c mice)=notfoound	Mustela lutreola=1 ((23//0))	Mustela putorius furo=1 ((2//0))	Neovision vision=1 ((14//0))	Neovison vison=1 ((937//0))	P1 culture=1 ((5//0))	P2 culture=1 ((3//0))
VSLVKPSFYVYSRVK	2019-12=1 ((24//0))	2020-01=0.99837925445705 ((616//1))	2020-02=1 ((1676//0))	2020-03=0.998876762079488 ((53357//60))	2020-04=0.998874974640822 ((54160//61))	2020-05=0.995003857316043 ((27085//136))	2020-06=0.994606988309759 ((30799//167))	2020-07=0.995440329699237 ((34057//156))	2020-08=0.9959249986683 ((37393//153))	2020-09=0.997703927492447 ((41280//95))	2020-10=0.996322877901825 ((67467//249))	2020-11=0.996463450574689 ((98053//348))	2020-12=0.996391199963761 ((131976//478))	2021-01=0.996711918343856 ((235531//777))	2021-02=0.996391320543863 ((256782//930))	2021-03=0.995818908319928 ((402987//1692))	2021-04=0.995990241310177 ((412330//1660))	2021-05=0.994834720570749 ((313746//1629))	2021-06=0.995368160244296 ((252289//1174))	2021-07=0.992020410856464 ((451032//3628))	2021-08=0.993368240851837 ((593616//3963))	2021-09=0.994111025072067 ((152772//905))	>E=0.995013336989176 ((3687006//18478))	Alpha:=0.995691118122828 ((1088381//4710))	Beta:=0.998314085813032 ((35529//60))	Delta:=0.993062701283008 ((1278744//8933))	Eta:=0.997070884592853 ((6808//20))	Gamma:=0.996122489560549 ((90171//351))	Kappa:=0.995179948586118 ((6194//30))	Lambda:=0.99319824287941 ((7009//48))	Lota:=0.99764775066157 ((27144//64))	Mu:=0.997124026363092 ((8321//24))	Zeta:=0.995238095238095 ((4807//23))	Aonyx cinereus=1 ((5//0))	Canis lupus familiaris=1 ((30//0))	Dog=1 ((1//0))	Environment=0.994047619047619 ((1336//8))	Felis catus=0.985294117647059 ((67//1))	Gorilla gorilla gorilla=1 ((3//0))	Human=0.995014242706082 ((3684486//18462))	Mesocricetus auratus=1 ((2//0))	Mus musculus=1 ((3//0))	Mus musculus (BALB/c mice)=notfoound	Mustela lutreola=1 ((23//0))	Mustela putorius furo=1 ((2//0))	Neovision vision=1 ((14//0))	Neovison vison=0.998932764140875 ((936//1))	P1 culture=1 ((5//0))	P2 culture=1 ((3//0))
YVYSRVKNLNSSRVP	2019-12=1 ((24//0))	2020-01=0.9967585089141 ((615//2))	2020-02=0.993436754176611 ((1665//11))	2020-03=0.997304228990771 ((53273//144))	2020-04=0.995960974530164 ((54002//219))	2020-05=0.990154660005143 ((26953//268))	2020-06=0.986146095717884 ((30537//429))	2020-07=0.986204074474615 ((33741//472))	2020-08=0.992116337292921 ((37250//296))	2020-09=0.989365558912387 ((40935//440))	2020-10=0.989249217319393 ((66988//728))	2020-11=0.985823314803711 ((97006//1395))	2020-12=0.981110423241276 ((129952//2502))	2021-01=0.979103542833929 ((231370//4938))	2021-02=0.976035264170857 ((251536//6176))	2021-03=0.968948228101779 ((392113//12566))	2021-04=0.97535930819585 ((403789//10201))	2021-05=0.979278636543797 ((308840//6535))	2021-06=0.985149706268765 ((249699//3764))	2021-07=0.988136189680201 ((449266//5394))	2021-08=0.99285450124586 ((593309//4270))	2021-09=0.99306337317881 ((152611//1066))	>E=0.983148760054017 ((3643042//62442))	Alpha:=0.994251164816104 ((1086807//6284))	Beta:=0.00887914805136419 ((316//35273))	Delta:=0.992973393172356 ((1278629//9048))	Eta:=0.996485061511424 ((6804//24))	Gamma:=0.989439031395683 ((89566//956))	Kappa:=0.993733933161954 ((6185//39))	Lambda:=0.988522034859005 ((6976//81))	Lota:=0.995773301970009 ((27093//115))	Mu:=0.99796285200719 ((8328//17))	Zeta:=0.990062111801242 ((4782//48))	Aonyx cinereus=1 ((5//0))	Canis lupus familiaris=0.966666666666667 ((29//1))	Dog=1 ((1//0))	Environment=0.991815476190476 ((1333//11))	Felis catus=0.985294117647059 ((67//1))	Gorilla gorilla gorilla=1 ((3//0))	Human=0.983143160530475 ((3640528//62420))	Mesocricetus auratus=1 ((2//0))	Mus musculus=1 ((3//0))	Mus musculus (BALB/c mice)=notfoound	Mustela lutreola=1 ((23//0))	Mustela putorius furo=1 ((2//0))	Neovision vision=1 ((14//0))	Neovison vison=1 ((937//0))	P1 culture=1 ((5//0))	P2 culture=0.666666666666667 ((2//1))
LIVNSVLLFLAFVV	2019-12=1 ((24//0))	2020-01=1 ((617//0))	2020-02=1 ((1676//0))	2020-03=0.999007806503548 ((53364//53))	2020-04=0.998616772099371 ((54146//75))	2020-05=0.999265273134712 ((27201//20))	2020-06=0.998934315055222 ((30933//33))	2020-07=0.99801245140736 ((34145//68))	2020-08=0.998774836200927 ((37500//46))	2020-09=0.999129909365559 ((41339//36))	2020-10=0.99762242306102 ((67555//161))	2020-11=0.996554913059827 ((98062//339))	2020-12=0.995643770667552 ((131877//577))	2021-01=0.994384447416084 ((234981//1327))	2021-02=0.992755478984293 ((255845//1867))	2021-03=0.991319045465665 ((401166//3513))	2021-04=0.99211333607092 ((410725//3265))	2021-05=0.994913991280222 ((313771//1604))	2021-06=0.996958135901493 ((252692//771))	2021-07=0.998755113711345 ((454094//566))	2021-08=0.998942399247631 ((596947//632))	2021-09=0.998841726478263 ((153499//178))	>E=0.995865047588925 ((3690162//15322))	Alpha:=0.998095309539645 ((1091009//2082))	Beta:=0.999072747197168 ((35556//33))	Delta:=0.999142642137741 ((1286573//1104))	Eta:=0.0266549502050381 ((182//6646))	Gamma:=0.99874063763505 ((90408//114))	Kappa:=0.999357326478149 ((6220//4))	Lambda:=0.999008077086581 ((7050//7))	Lota:=0.998346074683916 ((27163//45))	Mu:=0.999400838825644 ((8340//5))	Zeta:=0.997929606625259 ((4820//10))	Aonyx cinereus=1 ((5//0))	Canis lupus familiaris=1 ((30//0))	Dog=1 ((1//0))	Environment=1 ((1344//0))	Felis catus=1 ((68//0))	Gorilla gorilla gorilla=1 ((3//0))	Human=0.995863025891803 ((3687629//15319))	Mesocricetus auratus=1 ((2//0))	Mus musculus=1 ((3//0))	Mus musculus (BALB/c mice)=notfoound	Mustela lutreola=1 ((23//0))	Mustela putorius furo=1 ((2//0))	Neovision vision=1 ((14//0))	Neovison vison=1 ((937//0))	P1 culture=1 ((5//0))	P2 culture=1 ((3//0))
CCNIVNVSLVKPSFY	2019-12=1 ((24//0))	2020-01=0.99837925445705 ((616//1))	2020-02=0.999403341288783 ((1675//1))	2020-03=0.999457101671752 ((53388//29))	2020-04=0.999299164530348 ((54183//38))	2020-05=0.997465192314757 ((27152//69))	2020-06=0.996673771232965 ((30863//103))	2020-07=0.997778622161167 ((34137//76))	2020-08=0.997816012358174 ((37464//82))	2020-09=0.998598187311178 ((41317//58))	2020-10=0.996632996632997 ((67488//228))	2020-11=0.997682950376521 ((98173//228))	2020-12=0.998603288688903 ((132269//185))	2021-01=0.998408856238468 ((235932//376))	2021-02=0.998176258769479 ((257242//470))	2021-03=0.998220812051033 ((403959//720))	2021-04=0.99855552066475 ((413392//598))	2021-05=0.998579468886246 ((314927//448))	2021-06=0.998271937126918 ((253025//438))	2021-07=0.998060088857608 ((453778//882))	2021-08=0.997665580617793 ((596184//1395))	2021-09=0.997859146131171 ((153348//329))	>E=0.99816488210447 ((3698684//6800))	Alpha:=0.998430139851119 ((1091375//1716))	Beta:=0.999353732894996 ((35566//23))	Delta:=0.998001828098195 ((1285104//2573))	Eta:=0.999267721148213 ((6823//5))	Gamma:=0.998773778749917 ((90411//111))	Kappa:=0.998553984575835 ((6215//9))	Lambda:=0.999008077086581 ((7050//7))	Lota:=0.998272566892091 ((27161//47))	Mu:=0.998322348711803 ((8331//14))	Zeta:=0.997929606625259 ((4820//10))	Aonyx cinereus=1 ((5//0))	Canis lupus familiaris=1 ((30//0))	Dog=1 ((1//0))	Environment=0.998511904761905 ((1342//2))	Felis catus=1 ((68//0))	Gorilla gorilla gorilla=1 ((3//0))	Human=0.99818117888774 ((3696213//6735))	Mesocricetus auratus=1 ((2//0))	Mus musculus=1 ((3//0))	Mus musculus (BALB/c mice)=notfoound	Mustela lutreola=0.91304347826087 ((21//2))	Mustela putorius furo=1 ((2//0))	Neovision vision=1 ((14//0))	Neovison vison=0.941302027748132 ((882//55))	P1 culture=1 ((5//0))	P2 culture=1 ((3//0))
EETGTLIVNSVLLFL	2019-12=1 ((24//0))	2020-01=1 ((617//0))	2020-02=1 ((1676//0))	2020-03=0.999326057247693 ((53381//36))	2020-04=0.99813725309382 ((54120//101))	2020-05=0.998383600896367 ((27177//44))	2020-06=0.998611380223471 ((30923//43))	2020-07=0.997281735013007 ((34120//93))	2020-08=0.997789378362542 ((37463//83))	2020-09=0.997607250755287 ((41276//99))	2020-10=0.995791245791246 ((67431//285))	2020-11=0.995223625776161 ((97931//470))	2020-12=0.993816721276821 ((131635//819))	2021-01=0.992649423633563 ((234571//1737))	2021-02=0.991381852610666 ((255491//2221))	2021-03=0.990478873378653 ((400826//3853))	2021-04=0.99142732916254 ((410441//3549))	2021-05=0.994286167261197 ((313573//1802))	2021-06=0.996674070771671 ((252620//843))	2021-07=0.998277833985836 ((453877//783))	2021-08=0.998428659641654 ((596640//939))	2021-09=0.998366704191258 ((153426//251))	>E=0.995068660396321 ((3687211//18273))	Alpha:=0.996667249112837 ((1089448//3643))	Beta:=0.999016550057602 ((35554//35))	Delta:=0.998748909858606 ((1286066//1611))	Eta:=0.0268014059753954 ((183//6645))	Gamma:=0.998188285720598 ((90358//164))	Kappa:=0.998393316195373 ((6214//10))	Lambda:=0.997449341079779 ((7039//18))	Lota:=0.997831520141135 ((27149//59))	Mu:=0.999400838825644 ((8340//5))	Zeta:=0.997929606625259 ((4820//10))	Aonyx cinereus=1 ((5//0))	Canis lupus familiaris=1 ((30//0))	Dog=1 ((1//0))	Environment=1 ((1344//0))	Felis catus=1 ((68//0))	Gorilla gorilla gorilla=1 ((3//0))	Human=0.995066093285674 ((3684678//18270))	Mesocricetus auratus=1 ((2//0))	Mus musculus=1 ((3//0))	Mus musculus (BALB/c mice)=notfoound	Mustela lutreola=1 ((23//0))	Mustela putorius furo=1 ((2//0))	Neovision vision=1 ((14//0))	Neovison vison=1 ((937//0))	P1 culture=1 ((5//0))	P2 culture=1 ((3//0))
SFVSEETGTLIVNSV	2019-12=1 ((24//0))	2020-01=0.99837925445705 ((616//1))	2020-02=1 ((1676//0))	2020-03=0.999606866727821 ((53396//21))	2020-04=0.998690544254071 ((54150//71))	2020-05=0.998310128209838 ((27175//46))	2020-06=0.998449912807595 ((30918//48))	2020-07=0.997632478882296 ((34132//81))	2020-08=0.996803920524157 ((37426//120))	2020-09=0.997993957703928 ((41292//83))	2020-10=0.997740563530037 ((67563//153))	2020-11=0.997245962947531 ((98130//271))	2020-12=0.996738490343817 ((132022//432))	2021-01=0.996910811314048 ((235578//730))	2021-02=0.997633016700813 ((257102//610))	2021-03=0.997600567363268 ((403708//971))	2021-04=0.9980361844489 ((413177//813))	2021-05=0.998214823622671 ((314812//563))	2021-06=0.998749324358979 ((253146//317))	2021-07=0.998794703734659 ((454112//548))	2021-08=0.998520697681813 ((596695//884))	2021-09=0.998620483221302 ((153465//212))	>E=0.998099033756454 ((3698440//7044))	Alpha:=0.997400948319948 ((1090250//2841))	Beta:=0.999213240046082 ((35561//28))	Delta:=0.9987838565106 ((1286111//1566))	Eta:=0.998974809607499 ((6821//7))	Gamma:=0.998663308367027 ((90401//121))	Kappa:=0.99646529562982 ((6202//22))	Lambda:=0.998299560719853 ((7045//12))	Lota:=0.998125551308439 ((27157//51))	Mu:=0.999400838825644 ((8340//5))	Zeta:=0.998964803312629 ((4825//5))	Aonyx cinereus=1 ((5//0))	Canis lupus familiaris=1 ((30//0))	Dog=1 ((1//0))	Environment=1 ((1344//0))	Felis catus=1 ((68//0))	Gorilla gorilla gorilla=1 ((3//0))	Human=0.998098542026515 ((3695907//7041))	Mesocricetus auratus=1 ((2//0))	Mus musculus=1 ((3//0))	Mus musculus (BALB/c mice)=notfoound	Mustela lutreola=1 ((23//0))	Mustela putorius furo=1 ((2//0))	Neovision vision=1 ((14//0))	Neovison vison=1 ((937//0))	P1 culture=1 ((5//0))	P2 culture=1 ((3//0))
SFYVYSRVKNLNSSR	2019-12=1 ((24//0))	2020-01=0.99837925445705 ((616//1))	2020-02=0.994630071599045 ((1667//9))	2020-03=0.997528876574873 ((53285//132))	2020-04=0.996698696077166 ((54042//179))	2020-05=0.99063223246758 ((26966//255))	2020-06=0.993735064264031 ((30772//194))	2020-07=0.993949668254757 ((34006//207))	2020-08=0.994646566877963 ((37345//201))	2020-09=0.994851963746224 ((41162//213))	2020-10=0.994033906314608 ((67312//404))	2020-11=0.995101675795978 ((97919//482))	2020-12=0.994881241789602 ((131776//678))	2021-01=0.995366216971072 ((235213//1095))	2021-02=0.995394083317812 ((256525//1187))	2021-03=0.994491930641323 ((402450//2229))	2021-04=0.99412546196768 ((411558//2432))	2021-05=0.993715418152992 ((313393//1982))	2021-06=0.994926281153462 ((252177//1286))	2021-07=0.991842255751551 ((450951//3709))	2021-08=0.993341466149246 ((593600//3979))	2021-09=0.993779160186625 ((152721//956))	>E=0.994040724504545 ((3683402//22082))	Alpha:=0.9947415174034 ((1087343//5748))	Beta:=0.997274438731069 ((35492//97))	Delta:=0.992935340151296 ((1278580//9097))	Eta:=0.996631517281781 ((6805//23))	Gamma:=0.992731048805815 ((89864//658))	Kappa:=0.993251928020565 ((6182//42))	Lambda:=0.989939067592461 ((6986//71))	Lota:=0.996765657159659 ((27120//88))	Mu:=0.998562013181546 ((8333//12))	Zeta:=0.991511387163561 ((4789//41))	Aonyx cinereus=1 ((5//0))	Canis lupus familiaris=1 ((30//0))	Dog=1 ((1//0))	Environment=0.994791666666667 ((1337//7))	Felis catus=0.985294117647059 ((67//1))	Gorilla gorilla gorilla=1 ((3//0))	Human=0.994040964118319 ((3680882//22066))	Mesocricetus auratus=1 ((2//0))	Mus musculus=1 ((3//0))	Mus musculus (BALB/c mice)=notfoound	Mustela lutreola=1 ((23//0))	Mustela putorius furo=1 ((2//0))	Neovision vision=1 ((14//0))	Neovison vison=1 ((937//0))	P1 culture=1 ((5//0))	P2 culture=1 ((3//0))
TALRLCAYCCNIVNV	2019-12=1 ((24//0))	2020-01=0.99837925445705 ((616//1))	2020-02=0.999403341288783 ((1675//1))	2020-03=0.999663028623846 ((53399//18))	2020-04=0.999188506298298 ((54177//44))	2020-05=0.998971382388597 ((27193//28))	2020-06=0.997351934379642 ((30884//82))	2020-07=0.997895536784263 ((34141//72))	2020-08=0.998721568209663 ((37498//48))	2020-09=0.998743202416918 ((41323//52))	2020-10=0.998065449819836 ((67585//131))	2020-11=0.998719525208077 ((98275//126))	2020-12=0.999290319658146 ((132360//94))	2021-01=0.999208659884557 ((236121//187))	2021-02=0.998719500838145 ((257382//330))	2021-03=0.998915189570005 ((404240//439))	2021-04=0.998896108601657 ((413533//457))	2021-05=0.998931430836306 ((315038//337))	2021-06=0.998619127841144 ((253113//350))	2021-07=0.998667135881758 ((454054//606))	2021-08=0.998701426924306 ((596803//776))	2021-09=0.998522875902054 ((153450//227))	>E=0.998804204794839 ((3701053//4431))	Alpha:=0.998928725970665 ((1091920//1171))	Beta:=0.999775211441738 ((35581//8))	Delta:=0.998799388355931 ((1286131//1546))	Eta:=0.997949619214997 ((6814//14))	Gamma:=0.999259848434635 ((90455//67))	Kappa:=0.998714652956298 ((6216//8))	Lambda:=0.999716593453309 ((7055//2))	Lota:=0.998823875330785 ((27176//32))	Mu:=0.996405032953865 ((8315//30))	Zeta:=0.998343685300207 ((4822//8))	Aonyx cinereus=1 ((5//0))	Canis lupus familiaris=1 ((30//0))	Dog=1 ((1//0))	Environment=0.997767857142857 ((1341//3))	Felis catus=1 ((68//0))	Gorilla gorilla gorilla=1 ((3//0))	Human=0.998820129259174 ((3698579//4369))	Mesocricetus auratus=1 ((2//0))	Mus musculus=1 ((3//0))	Mus musculus (BALB/c mice)=notfoound	Mustela lutreola=0.91304347826087 ((21//2))	Mustela putorius furo=1 ((2//0))	Neovision vision=1 ((14//0))	Neovison vison=0.942369263607257 ((883//54))	P1 culture=1 ((5//0))	P2 culture=1 ((3//0))
YSRVKNLNSSRVPDL	2019-12=1 ((24//0))	2020-01=0.995137763371151 ((614//3))	2020-02=0.992840095465394 ((1664//12))	2020-03=0.996405638654361 ((53225//192))	2020-04=0.994227328894709 ((53908//313))	2020-05=0.991146541273282 ((26980//241))	2020-06=0.986146095717884 ((30537//429))	2020-07=0.987080934147839 ((33771//442))	2020-08=0.989932349651095 ((37168//378))	2020-09=0.988785498489426 ((40911//464))	2020-10=0.987713391222163 ((66884//832))	2020-11=0.983384315200049 ((96766//1635))	2020-12=0.979925106074562 ((129795//2659))	2021-01=0.977034209590873 ((230881//5427))	2021-02=0.97415719873347 ((251052//6660))	2021-03=0.968397174056474 ((391890//12789))	2021-04=0.97486412715283 ((403584//10406))	2021-05=0.978663495838288 ((308646//6729))	2021-06=0.984561849263995 ((249550//3913))	2021-07=0.990865701843135 ((450507//4153))	2021-08=0.99462330503582 ((594366//3213))	2021-09=0.993408252373485 ((152664//1013))	>E=0.983140933815933 ((3643013//62471))	Alpha:=0.994191700416525 ((1086742//6349))	Beta:=0.00885104948158139 ((315//35274))	Delta:=0.994817799805386 ((1281004//6673))	Eta:=0.996338605741066 ((6803//25))	Gamma:=0.989936148118689 ((89611//911))	Kappa:=0.99469794344473 ((6191//33))	Lambda:=0.990930990505881 ((6993//64))	Lota:=0.991877389003234 ((26987//221))	Mu:=0.991971240263631 ((8278//67))	Zeta:=0.989233954451346 ((4778//52))	Aonyx cinereus=1 ((5//0))	Canis lupus familiaris=0.966666666666667 ((29//1))	Dog=1 ((1//0))	Environment=0.991071428571429 ((1332//12))	Felis catus=0.985294117647059 ((67//1))	Gorilla gorilla gorilla=1 ((3//0))	Human=0.983136679208026 ((3640504//62444))	Mesocricetus auratus=1 ((2//0))	Mus musculus=1 ((3//0))	Mus musculus (BALB/c mice)=notfoound	Mustela lutreola=1 ((23//0))	Mustela putorius furo=1 ((2//0))	Neovision vision=1 ((14//0))	Neovison vison=1 ((937//0))	P1 culture=1 ((5//0))	P2 culture=0.666666666666667 ((2//1))
Table X2: Conservation of epitopes (BCE) from the M protein according to total strains, month, variants and host conservation (= conservation (total number of strains the epitope is conserve // total number of strain epitope is not conserve)).
EpitopeSequence	2019-12	2020-01	2020-02	2020-03	2020-04	2020-05	2020-06	2020-07	2020-08	2020-09	2020-10	2020-11	2020-12	2021-01	2021-02	2021-03	2021-04	2021-05	2021-06	2021-07	2021-08	2021-09	ProtienName	Alpha:	Beta:	Delta:	Eta:	Gamma:	Kappa:	Lambda:	Lota:	Mu:	Zeta:	Aonyx cinereus	Canis lupus familiaris	Dog	Environment	Felis catus	Gorilla gorilla gorilla	Human	Mesocricetus auratus	Mus musculus	Mus musculus (BALB/c mice)	Mustela lutreola	Mustela putorius furo	Neovision vision	Neovison vison	P1 culture	P2 culture
IKDLPKEITVATSRT	2019-12=1 ((24//0))	2020-01=1 ((609//0))	2020-02=0.992606284658041 ((1611//12))	2020-03=0.979809999040399 ((51053//1052))	2020-04=0.993037391091624 ((52771//370))	2020-05=0.997719626168224 ((26689//61))	2020-06=0.997900193575905 ((30415//64))	2020-07=0.999078998187706 ((33628//31))	2020-08=0.998985829016254 ((36446//37))	2020-09=0.996236191221038 ((40762//154))	2020-10=0.998901842798044 ((66402//73))	2020-11=0.998915165979605 ((96684//105))	2020-12=0.998949482465626 ((129324//136))	2021-01=0.99898095027471 ((230372//235))	2021-02=0.999137569719831 ((247922//214))	2021-03=0.999079022401203 ((395953//365))	2021-04=0.998981622236229 ((404153//412))	2021-05=0.999013427095497 ((308846//305))	2021-06=0.999150628575109 ((248208//211))	2021-07=0.999103179330419 ((444506//399))	2021-08=0.998934207970405 ((581107//620))	2021-09=0.999086167104684 ((149781//137))	>M=0.998605688250458 ((3614660//5047))	Alpha:=0.999097158688945 ((1078949//975))	Beta:=0.997117537027383 ((32517//94))	Delta:=0.999082192149969 ((1260544//1158))	Eta:=0.999857366994723 ((7010//1))	Gamma:=0.999014336917563 ((89192//88))	Kappa:=0.998821747180609 ((5934//7))	Lambda:=0.998533993036467 ((5449//8))	Lota:=0.998910225094886 ((26582//29))	Mu:=0.999507449821451 ((8117//4))	Zeta:=0.998306878306878 ((4717//8))	Aonyx cinereus=1 ((5//0))	Canis lupus familiaris=1 ((26//0))	Dog=1 ((2//0))	Environment=0.999183006535948 ((1223//1))	Felis catus=0.954545454545455 ((63//3))	Gorilla gorilla gorilla=1 ((3//0))	Human=0.998606150409696 ((3612278//5042))	Mesocricetus auratus=1 ((2//0))	Mus musculus=1 ((3//0))	Mus musculus (BALB/c mice)=notfoound	Mustela lutreola=1 ((23//0))	Mustela putorius furo=1 ((2//0))	Neovision vision=1 ((14//0))	Neovison vison=1 ((928//0))	P1 culture=1 ((5//0))	P2 culture=1 ((3//0))
EITVATSRTLSYYKL	2019-12=1 ((24//0))	2020-01=1 ((609//0))	2020-02=0.992606284658041 ((1611//12))	2020-03=0.979848383072642 ((51055//1050))	2020-04=0.993545473363316 ((52798//343))	2020-05=0.998018691588785 ((26697//53))	2020-06=0.997965812526658 ((30417//62))	2020-07=0.999376095546511 ((33638//21))	2020-08=0.999177699202368 ((36453//30))	2020-09=0.996627236288982 ((40778//138))	2020-10=0.999247837532907 ((66425//50))	2020-11=0.999018483505357 ((96694//95))	2020-12=0.998617333539317 ((129281//179))	2021-01=0.998399875112204 ((230238//369))	2021-02=0.998565302898411 ((247780//356))	2021-03=0.998872117844761 ((395871//447))	2021-04=0.998984094026918 ((404154//411))	2021-05=0.999003723099715 ((308843//308))	2021-06=0.999440461478389 ((248280//139))	2021-07=0.999330194086378 ((444607//298))	2021-08=0.999240193424063 ((581285//442))	2021-09=0.99933296868955 ((149818//100))	>M=0.998608450905004 ((3614670//5037))	Alpha:=0.99831654820154 ((1078106//1818))	Beta:=0.99954003250437 ((32596//15))	Delta:=0.999328684586376 ((1260855//847))	Eta:=0.999714733989445 ((7009//2))	Gamma:=0.999641577060932 ((89248//32))	Kappa:=0.999663356337317 ((5939//2))	Lambda:=0.999633498259117 ((5455//2))	Lota:=0.999098117319905 ((26587//24))	Mu:=0.999507449821451 ((8117//4))	Zeta:=0.999365079365079 ((4722//3))	Aonyx cinereus=1 ((5//0))	Canis lupus familiaris=1 ((26//0))	Dog=1 ((2//0))	Environment=0.999183006535948 ((1223//1))	Felis catus=0.984848484848485 ((65//1))	Gorilla gorilla gorilla=1 ((3//0))	Human=0.998608361991751 ((3612286//5034))	Mesocricetus auratus=1 ((2//0))	Mus musculus=1 ((3//0))	Mus musculus (BALB/c mice)=notfoound	Mustela lutreola=1 ((23//0))	Mustela putorius furo=1 ((2//0))	Neovision vision=1 ((14//0))	Neovison vison=1 ((928//0))	P1 culture=1 ((5//0))	P2 culture=1 ((3//0))
GRCDIKDLPKEITVA	2019-12=1 ((24//0))	2020-01=0.998357963875205 ((608//1))	2020-02=0.99815157116451 ((1620//3))	2020-03=0.999309087419633 ((52069//36))	2020-04=0.999172014075761 ((53097//44))	2020-05=0.999289719626168 ((26731//19))	2020-06=0.999081334689458 ((30451//28))	2020-07=0.999405805282391 ((33639//20))	2020-08=0.998876188909903 ((36442//41))	2020-09=0.996773878189461 ((40784//132))	2020-10=0.999277924031591 ((66427//48))	2020-11=0.999266445567162 ((96718//71))	2020-12=0.999204387455585 ((129357//103))	2021-01=0.999059005147285 ((230390//217))	2021-02=0.999044878614953 ((247899//237))	2021-03=0.999220323073895 ((396009//309))	2021-04=0.999065663119647 ((404187//378))	2021-05=0.998702899230473 ((308750//401))	2021-06=0.998961432096579 ((248161//258))	2021-07=0.999087445634461 ((444499//406))	2021-08=0.999078605600221 ((581191//536))	2021-09=0.999112848357102 ((149785//133))	>M=0.999047712977874 ((3616260//3447))	Alpha:=0.999086972786974 ((1078938//986))	Beta:=0.99720953052651 ((32520//91))	Delta:=0.999107554715773 ((1260576//1126))	Eta:=0.999857366994723 ((7010//1))	Gamma:=0.9990479390681 ((89195//85))	Kappa:=0.998821747180609 ((5934//7))	Lambda:=0.998717243906909 ((5450//7))	Lota:=0.999060538874901 ((26586//25))	Mu:=0.999876862455363 ((8120//1))	Zeta:=0.997883597883598 ((4715//10))	Aonyx cinereus=1 ((5//0))	Canis lupus familiaris=1 ((26//0))	Dog=1 ((2//0))	Environment=1 ((1224//0))	Felis catus=0.96969696969697 ((64//2))	Gorilla gorilla gorilla=1 ((3//0))	Human=0.999047637477469 ((3613875//3445))	Mesocricetus auratus=1 ((2//0))	Mus musculus=1 ((3//0))	Mus musculus (BALB/c mice)=notfoound	Mustela lutreola=1 ((23//0))	Mustela putorius furo=1 ((2//0))	Neovision vision=1 ((14//0))	Neovison vison=1 ((928//0))	P1 culture=1 ((5//0))	P2 culture=1 ((3//0))
RSMWSFNPETNILLN	2019-12=1 ((24//0))	2020-01=1 ((609//0))	2020-02=1 ((1623//0))	2020-03=0.999654543709817 ((52087//18))	2020-04=0.999303739109162 ((53104//37))	2020-05=0.998990654205608 ((26723//27))	2020-06=0.999311001017094 ((30458//21))	2020-07=0.999286966338869 ((33635//24))	2020-08=0.998958418989666 ((36445//38))	2020-09=0.998704663212435 ((40863//53))	2020-10=0.998239939827003 ((66358//117))	2020-11=0.996838483711992 ((96483//306))	2020-12=0.99843967248571 ((129258//202))	2021-01=0.998239428985243 ((230201//406))	2021-02=0.998871586549312 ((247856//280))	2021-03=0.998695492003896 ((395801//517))	2021-04=0.998870391655235 ((404108//457))	2021-05=0.999188099019573 ((308900//251))	2021-06=0.999223086800929 ((248226//193))	2021-07=0.999222305885526 ((444559//346))	2021-08=0.99928488792853 ((581311//416))	2021-09=0.998866046772235 ((149748//170))	>M=0.998919525806923 ((3615796//3911))	Alpha:=0.999120308466151 ((1078974//950))	Beta:=0.998804084511361 ((32572//39))	Delta:=0.999251011728602 ((1260757//945))	Eta:=0.998431036941948 ((7000//11))	Gamma:=0.999361559139785 ((89223//57))	Kappa:=0.999495034505975 ((5938//3))	Lambda:=0.997984240425142 ((5446//11))	Lota:=0.994588703919432 ((26467//144))	Mu:=0.998768624553626 ((8111//10))	Zeta:=0.997460317460317 ((4713//12))	Aonyx cinereus=1 ((5//0))	Canis lupus familiaris=1 ((26//0))	Dog=1 ((2//0))	Environment=1 ((1224//0))	Felis catus=1 ((66//0))	Gorilla gorilla gorilla=1 ((3//0))	Human=0.998918812822753 ((3613409//3911))	Mesocricetus auratus=1 ((2//0))	Mus musculus=1 ((3//0))	Mus musculus (BALB/c mice)=notfoound	Mustela lutreola=1 ((23//0))	Mustela putorius furo=1 ((2//0))	Neovision vision=1 ((14//0))	Neovison vison=1 ((928//0))	P1 culture=1 ((5//0))	P2 culture=1 ((3//0))
MADSNGTITVEELKKLLEQ	2019-12=notfoound	2020-01=0.991789819376026 ((604//5))	2020-02=0.984596426370918 ((1598//25))	2020-03=0.985874676134728 ((51369//736))	2020-04=0.988276472027248 ((52518//623))	2020-05=0.989383177570093 ((26466//284))	2020-06=0.98963220578103 ((30163//316))	2020-07=0.983243708963427 ((33095//564))	2020-08=0.981087081654469 ((35793//690))	2020-09=0.981058754521459 ((40141//775))	2020-10=0.985693869875893 ((65524//951))	2020-11=0.986041802270919 ((95438//1351))	2020-12=0.990159122508883 ((128186//1274))	2021-01=0.989419228384221 ((228167//2440))	2021-02=0.98954605538898 ((245542//2594))	2021-03=0.989695143798667 ((392234//4084))	2021-04=0.989242766922497 ((400213//4352))	2021-05=0.989752580454212 ((305983//3168))	2021-06=0.992721973762071 ((246611//1808))	2021-07=0.99477866061294 ((442582//2323))	2021-08=0.994784495132597 ((578693//3034))	2021-09=0.993242972825144 ((148905//1013))	>M=0.99096971108435 ((3587020//32687))	Alpha:=0.988923294602213 ((1067962//11962))	Beta:=0.995461654043114 ((32463//148))	Delta:=0.994781652085833 ((1255118//6584))	Eta:=0.992725716730852 ((6960//51))	Gamma:=0.986010304659498 ((88031//1249))	Kappa:=0.995455310553779 ((5914//27))	Lambda:=0.990837456477918 ((5407//50))	Lota:=0.994513547029424 ((26465//146))	Mu:=0.992611747321758 ((8061//60))	Zeta:=0.995978835978836 ((4706//19))	Aonyx cinereus=1 ((5//0))	Canis lupus familiaris=1 ((26//0))	Dog=1 ((2//0))	Environment=0.995098039215686 ((1218//6))	Felis catus=1 ((66//0))	Gorilla gorilla gorilla=1 ((3//0))	Human=0.990970939811794 ((3584659//32661))	Mesocricetus auratus=1 ((2//0))	Mus musculus=1 ((3//0))	Mus musculus (BALB/c mice)=notfoound	Mustela lutreola=0.956521739130435 ((22//1))	Mustela putorius furo=1 ((2//0))	Neovision vision=1 ((14//0))	Neovison vison=0.995689655172414 ((924//4))	P1 culture=1 ((5//0))	P2 culture=1 ((3//0))
SSDNIALLVQ	2019-12=1 ((24//0))	2020-01=1 ((609//0))	2020-02=1 ((1623//0))	2020-03=0.999654543709817 ((52087//18))	2020-04=0.999247285523419 ((53101//40))	2020-05=0.998878504672897 ((26720//30))	2020-06=0.998425145181928 ((30431//48))	2020-07=0.999554353961793 ((33644//15))	2020-08=0.999808129813886 ((36476//7))	2020-09=0.999853358099521 ((40910//6))	2020-10=0.999789394509214 ((66461//14))	2020-11=0.999545402886692 ((96745//44))	2020-12=0.999714197435501 ((129423//37))	2021-01=0.999809199200371 ((230563//44))	2021-02=0.999782377405939 ((248082//54))	2021-03=0.999732538012404 ((396212//106))	2021-04=0.999656421094262 ((404426//139))	2021-05=0.999628013495024 ((309036//115))	2021-06=0.99960953067197 ((248322//97))	2021-07=0.999725784156168 ((444783//122))	2021-08=0.999570245149357 ((581477//250))	2021-09=0.999473045264745 ((149839//79))	>M=0.999646656483522 ((3618428//1279))	Alpha:=0.999708312807198 ((1079609//315))	Beta:=0.999724019502622 ((32602//9))	Delta:=0.999620354093122 ((1261223//479))	Eta:=1 ((7011//0))	Gamma:=0.999731182795699 ((89256//24))	Kappa:=0.999663356337317 ((5939//2))	Lambda:=0.999450247388675 ((5454//3))	Lota:=0.998872646649882 ((26581//30))	Mu:=0.999507449821451 ((8117//4))	Zeta:=0.99978835978836 ((4724//1))	Aonyx cinereus=1 ((5//0))	Canis lupus familiaris=1 ((26//0))	Dog=1 ((2//0))	Environment=1 ((1224//0))	Felis catus=1 ((66//0))	Gorilla gorilla gorilla=1 ((3//0))	Human=0.999647252662192 ((3616044//1276))	Mesocricetus auratus=1 ((2//0))	Mus musculus=1 ((3//0))	Mus musculus (BALB/c mice)=notfoound	Mustela lutreola=1 ((23//0))	Mustela putorius furo=1 ((2//0))	Neovision vision=1 ((14//0))	Neovison vison=1 ((928//0))	P1 culture=1 ((5//0))	P2 culture=1 ((3//0))
SSSSDNIALLVQ	2019-12=1 ((24//0))	2020-01=1 ((609//0))	2020-02=1 ((1623//0))	2020-03=0.999596967661453 ((52084//21))	2020-04=0.999040289042359 ((53090//51))	2020-05=0.998093457943925 ((26699//51))	2020-06=0.998097050428164 ((30421//58))	2020-07=0.998811610564782 ((33619//40))	2020-08=0.999561439574596 ((36467//16))	2020-09=0.998924626063154 ((40872//44))	2020-10=0.999413313275668 ((66436//39))	2020-11=0.999369763092913 ((96728//61))	2020-12=0.999474741232813 ((129392//68))	2021-01=0.999267151474153 ((230438//169))	2021-02=0.999060998807106 ((247903//233))	2021-03=0.999525633455962 ((396130//188))	2021-04=0.999530359769135 ((404375//190))	2021-05=0.999488922888815 ((308993//158))	2021-06=0.999408257822469 ((248272//147))	2021-07=0.998610939414032 ((444287//618))	2021-08=0.99856977585706 ((580895//832))	2021-09=0.998986112408116 ((149766//152))	>M=0.999121475854261 ((3616527//3180))	Alpha:=0.99931291461251 ((1079182//742))	Beta:=0.999448039005244 ((32593//18))	Delta:=0.998711264625086 ((1260076//1626))	Eta:=1 ((7011//0))	Gamma:=0.999652777777778 ((89249//31))	Kappa:=0.999663356337317 ((5939//2))	Lambda:=0.999450247388675 ((5454//3))	Lota:=0.998872646649882 ((26581//30))	Mu:=0.999507449821451 ((8117//4))	Zeta:=0.99978835978836 ((4724//1))	Aonyx cinereus=1 ((5//0))	Canis lupus familiaris=1 ((26//0))	Dog=1 ((2//0))	Environment=1 ((1224//0))	Felis catus=1 ((66//0))	Gorilla gorilla gorilla=1 ((3//0))	Human=0.999123107715104 ((3614148//3172))	Mesocricetus auratus=1 ((2//0))	Mus musculus=1 ((3//0))	Mus musculus (BALB/c mice)=notfoound	Mustela lutreola=1 ((23//0))	Mustela putorius furo=1 ((2//0))	Neovision vision=1 ((14//0))	Neovison vison=1 ((928//0))	P1 culture=1 ((5//0))	P2 culture=1 ((3//0))
NRNRFLYIIKLIFLW	2019-12=1 ((24//0))	2020-01=1 ((609//0))	2020-02=0.997535428219347 ((1619//4))	2020-03=0.999424239516361 ((52075//30))	2020-04=0.999134378351932 ((53095//46))	2020-05=0.999551401869159 ((26738//12))	2020-06=0.999770333672365 ((30472//7))	2020-07=0.99934638581063 ((33637//22))	2020-08=0.999342159361895 ((36459//24))	2020-09=0.99853358099521 ((40856//60))	2020-10=0.998931929296728 ((66404//71))	2020-11=0.998295260825094 ((96624//165))	2020-12=0.995118183222617 ((128828//632))	2021-01=0.996405139479721 ((229778//829))	2021-02=0.997489280072218 ((247513//623))	2021-03=0.998788851376925 ((395838//480))	2021-04=0.999305426816457 ((404284//281))	2021-05=0.999236618998483 ((308915//236))	2021-06=0.999054017607349 ((248184//235))	2021-07=0.999076207280206 ((444494//411))	2021-08=0.998463196654101 ((580833//894))	2021-09=0.998325751410771 ((149667//251))	>M=0.998513139323155 ((3614325//5382))	Alpha:=0.999341620336246 ((1079213//711))	Beta:=0.998650762012818 ((32567//44))	Delta:=0.998803203926125 ((1260192//1510))	Eta:=0.99942946797889 ((7007//4))	Gamma:=0.998230286738351 ((89122//158))	Kappa:=0.999495034505975 ((5938//3))	Lambda:=0.998167491295584 ((5447//10))	Lota:=0.999248431099921 ((26591//20))	Mu:=0.999876862455363 ((8120//1))	Zeta:=0.999365079365079 ((4722//3))	Aonyx cinereus=1 ((5//0))	Canis lupus familiaris=1 ((26//0))	Dog=1 ((2//0))	Environment=0.997549019607843 ((1221//3))	Felis catus=1 ((66//0))	Gorilla gorilla gorilla=1 ((3//0))	Human=0.99851381685889 ((3611944//5376))	Mesocricetus auratus=1 ((2//0))	Mus musculus=1 ((3//0))	Mus musculus (BALB/c mice)=notfoound	Mustela lutreola=1 ((23//0))	Mustela putorius furo=1 ((2//0))	Neovision vision=1 ((14//0))	Neovison vison=1 ((928//0))	P1 culture=1 ((5//0))	P2 culture=1 ((3//0))
TLACFVLAAVYRINW	2019-12=1 ((24//0))	2020-01=0.998357963875205 ((608//1))	2020-02=1 ((1623//0))	2020-03=0.997140389597927 ((51956//149))	2020-04=0.991889501514838 ((52710//431))	2020-05=0.992411214953271 ((26547//203))	2020-06=0.993799009153844 ((30290//189))	2020-07=0.99203779078404 ((33391//268))	2020-08=0.994463174629279 ((36281//202))	2020-09=0.99699384104018 ((40793//123))	2020-10=0.996886047386235 ((66268//207))	2020-11=0.996693839175939 ((96469//320))	2020-12=0.994801483083578 ((128787//673))	2021-01=0.991002007744778 ((228532//2075))	2021-02=0.986991004932779 ((244908//3228))	2021-03=0.987229951705449 ((391257//5061))	2021-04=0.984183011382596 ((398166//6399))	2021-05=0.984392740117289 ((304326//4825))	2021-06=0.989928306611008 ((245917//2502))	2021-07=0.995434980501455 ((442874//2031))	2021-08=0.996479448263533 ((579679//2048))	2021-09=0.996504755933244 ((149394//524))	>M=0.991226085426251 ((3587948//31759))	Alpha:=0.980157862960727 ((1058496//21428))	Beta:=0.99837478151544 ((32558//53))	Delta:=0.996866137962847 ((1257748//3954))	Eta:=0.997860504920839 ((6996//15))	Gamma:=0.996886200716846 ((89002//278))	Kappa:=0.993435448577681 ((5902//39))	Lambda:=0.9978009895547 ((5445//12))	Lota:=0.997444665739732 ((26543//68))	Mu:=0.998276074375077 ((8107//14))	Zeta:=0.995978835978836 ((4706//19))	Aonyx cinereus=1 ((5//0))	Canis lupus familiaris=1 ((26//0))	Dog=1 ((2//0))	Environment=0.992647058823529 ((1215//9))	Felis catus=0.984848484848485 ((65//1))	Gorilla gorilla gorilla=1 ((3//0))	Human=0.991223613061604 ((3585573//31747))	Mesocricetus auratus=1 ((2//0))	Mus musculus=1 ((3//0))	Mus musculus (BALB/c mice)=notfoound	Mustela lutreola=1 ((23//0))	Mustela putorius furo=1 ((2//0))	Neovision vision=1 ((14//0))	Neovison vison=0.998922413793103 ((927//1))	P1 culture=1 ((5//0))	P2 culture=1 ((3//0))
WICLLQFAYANRNRF	2019-12=1 ((24//0))	2020-01=0.998357963875205 ((608//1))	2020-02=0.998767714109673 ((1621//2))	2020-03=0.999481815564725 ((52078//27))	2020-04=0.998099395946633 ((53040//101))	2020-05=0.999028037383178 ((26724//26))	2020-06=0.998851668361823 ((30444//35))	2020-07=0.999376095546511 ((33638//21))	2020-08=0.999068059096017 ((36449//34))	2020-09=0.998753543845928 ((40865//51))	2020-10=0.999097405039489 ((66415//60))	2020-11=0.998532891134323 ((96647//142))	2020-12=0.997335084195891 ((129115//345))	2021-01=0.998373856821345 ((230232//375))	2021-02=0.998468581745494 ((247756//380))	2021-03=0.997918338304089 ((395493//825))	2021-04=0.998096721169651 ((403795//770))	2021-05=0.998075374169904 ((308556//595))	2021-06=0.997838329596367 ((247882//537))	2021-07=0.998642406805947 ((444301//604))	2021-08=0.99867635506002 ((580957//770))	2021-09=0.998565882682533 ((149703//215))	>M=0.998353457890376 ((3613747//5960))	Alpha:=0.997888740318763 ((1077644//2280))	Beta:=0.99975468400233 ((32603//8))	Delta:=0.998773878459414 ((1260155//1547))	Eta:=0.999144201968335 ((7005//6))	Gamma:=0.997345430107527 ((89043//237))	Kappa:=0.996296919710486 ((5919//22))	Lambda:=0.9978009895547 ((5445//12))	Lota:=0.99875991131487 ((26578//33))	Mu:=0.999014899642901 ((8113//8))	Zeta:=0.99957671957672 ((4723//2))	Aonyx cinereus=1 ((5//0))	Canis lupus familiaris=1 ((26//0))	Dog=1 ((2//0))	Environment=0.998366013071895 ((1222//2))	Felis catus=0.984848484848485 ((65//1))	Gorilla gorilla gorilla=1 ((3//0))	Human=0.998354859398671 ((3611369//5951))	Mesocricetus auratus=1 ((2//0))	Mus musculus=1 ((3//0))	Mus musculus (BALB/c mice)=notfoound	Mustela lutreola=1 ((23//0))	Mustela putorius furo=1 ((2//0))	Neovision vision=1 ((14//0))	Neovison vison=0.99676724137931 ((925//3))	P1 culture=1 ((5//0))	P2 culture=1 ((3//0))
AIAMACLVGLMWLSY	2019-12=1 ((24//0))	2020-01=0.996715927750411 ((607//2))	2020-02=0.999383857054837 ((1622//1))	2020-03=0.998541406774782 ((52029//76))	2020-04=0.998362846013436 ((53054//87))	2020-05=0.999065420560748 ((26725//25))	2020-06=0.997079956691493 ((30390//89))	2020-07=0.996850767996672 ((33553//106))	2020-08=0.997450867527341 ((36390//93))	2020-09=0.996480594388503 ((40772//144))	2020-10=0.99602858217375 ((66211//264))	2020-11=0.995516019382368 ((96355//434))	2020-12=0.995048663679901 ((128819//641))	2021-01=0.990819879708769 ((228490//2117))	2021-02=0.985302414804784 ((244489//3647))	2021-03=0.974058710429504 ((386037//10281))	2021-04=0.943499808436222 ((381707//22858))	2021-05=0.837095788142364 ((258789//50362))	2021-06=0.393854737359059 ((97841//150578))	2021-07=0.0921410188691968 ((40994//403911))	2021-08=0.0328676509771766 ((19120//562607))	2021-09=0.00296161901839672 ((444//149474))	>M=0.621095851128282 ((2248185//1371522))	Alpha:=0.992954133809416 ((1072315//7609))	Beta:=0.997148201527092 ((32518//93))	Delta:=0.000650708328908094 ((821//1260881))	Eta:=0.00128369704749679 ((9//7002))	Gamma:=0.996404569892473 ((88959//321))	Kappa:=0.412220164955395 ((2449//3492))	Lambda:=0.975994135972146 ((5326//131))	Lota:=0.997369508849724 ((26541//70))	Mu:=0.997290974017978 ((8099//22))	Zeta:=0.998518518518518 ((4718//7))	Aonyx cinereus=1 ((5//0))	Canis lupus familiaris=0.923076923076923 ((24//2))	Dog=notfoound	Environment=0.77859477124183 ((953//271))	Felis catus=0.96969696969697 ((64//2))	Gorilla gorilla gorilla=1 ((3//0))	Human=0.620930412570632 ((2246104//1371216))	Mesocricetus auratus=1 ((2//0))	Mus musculus=1 ((3//0))	Mus musculus (BALB/c mice)=notfoound	Mustela lutreola=1 ((23//0))	Mustela putorius furo=1 ((2//0))	Neovision vision=1 ((14//0))	Neovison vison=0.994612068965517 ((923//5))	P1 culture=0.8 ((4//1))	P2 culture=0.666666666666667 ((2//1))
AVYRINWITGGIAIA	2019-12=1 ((24//0))	2020-01=0.996715927750411 ((607//2))	2020-02=0.999383857054837 ((1622//1))	2020-03=0.997006045485078 ((51949//156))	2020-04=0.99202122654824 ((52717//424))	2020-05=0.992598130841121 ((26552//198))	2020-06=0.992027297483513 ((30236//243))	2020-07=0.993315309426899 ((33434//225))	2020-08=0.993586053778472 ((36249//234))	2020-09=0.99545410108515 ((40730//186))	2020-10=0.996118841669801 ((66217//258))	2020-11=0.995743317939022 ((96377//412))	2020-12=0.992615479684845 ((128504//956))	2021-01=0.985538166664498 ((227272//3335))	2021-02=0.976287197343392 ((242252//5884))	2021-03=0.965204709349563 ((382528//13790))	2021-04=0.932994698008973 ((377457//27108))	2021-05=0.826825725939751 ((255614//53537))	2021-06=0.389096647196873 ((96659//151760))	2021-07=0.0911295669862105 ((40544//404361))	2021-08=0.0326837159011014 ((19013//562714))	2021-09=0.00294827839218773 ((442//149476))	>M=0.616222252243068 ((2230544//1389163))	Alpha:=0.977971598001341 ((1056135//23789))	Beta:=0.997608169022722 ((32533//78))	Delta:=0.000650708328908094 ((821//1260881))	Eta:=0.00128369704749679 ((9//7002))	Gamma:=0.995530913978495 ((88881//399))	Kappa:=0.411883521292712 ((2447//3494))	Lambda:=0.971412864211105 ((5301//156))	Lota:=0.997820450189771 ((26553//58))	Mu:=0.996429011205517 ((8092//29))	Zeta:=0.996190476190476 ((4707//18))	Aonyx cinereus=1 ((5//0))	Canis lupus familiaris=0.961538461538462 ((25//1))	Dog=notfoound	Environment=0.772875816993464 ((946//278))	Felis catus=0.954545454545455 ((63//3))	Gorilla gorilla gorilla=1 ((3//0))	Human=0.616053874138865 ((2228464//1388856))	Mesocricetus auratus=1 ((2//0))	Mus musculus=1 ((3//0))	Mus musculus (BALB/c mice)=notfoound	Mustela lutreola=1 ((23//0))	Mustela putorius furo=1 ((2//0))	Neovision vision=1 ((14//0))	Neovison vison=0.998922413793103 ((927//1))	P1 culture=0.8 ((4//1))	P2 culture=0.666666666666667 ((2//1))
CLLQFAYANRNRFLY	2019-12=1 ((24//0))	2020-01=0.998357963875205 ((608//1))	2020-02=0.998767714109673 ((1621//2))	2020-03=0.999347471451876 ((52071//34))	2020-04=0.998965017594701 ((53086//55))	2020-05=0.999327102803738 ((26732//18))	2020-06=0.99878604941107 ((30442//37))	2020-07=0.999257256602989 ((33634//25))	2020-08=0.998985829016254 ((36446//37))	2020-09=0.998802424479421 ((40867//49))	2020-10=0.999007145543437 ((66409//66))	2020-11=0.998594881649774 ((96653//136))	2020-12=0.997118801174108 ((129087//373))	2021-01=0.998031282658375 ((230153//454))	2021-02=0.998275139439662 ((247708//428))	2021-03=0.997900675720003 ((395486//832))	2021-04=0.998029982821055 ((403768//797))	2021-05=0.997997742203648 ((308532//619))	2021-06=0.997572649435027 ((247816//603))	2021-07=0.998514289567436 ((444244//661))	2021-08=0.998298170791454 ((580737//990))	2021-09=0.998158993583159 ((149642//276))	>M=0.998183554635776 ((3613132//6575))	Alpha:=0.997843366755438 ((1077595//2329))	Beta:=0.99975468400233 ((32603//8))	Delta:=0.998479831212125 ((1259784//1918))	Eta:=0.999144201968335 ((7005//6))	Gamma:=0.99706541218638 ((89018//262))	Kappa:=0.996296919710486 ((5919//22))	Lambda:=0.9978009895547 ((5445//12))	Lota:=0.998797489759874 ((26579//32))	Mu:=0.999138037187538 ((8114//7))	Zeta:=0.99957671957672 ((4723//2))	Aonyx cinereus=1 ((5//0))	Canis lupus familiaris=1 ((26//0))	Dog=1 ((2//0))	Environment=0.998366013071895 ((1222//2))	Felis catus=0.984848484848485 ((65//1))	Gorilla gorilla gorilla=1 ((3//0))	Human=0.998184844028176 ((3610754//6566))	Mesocricetus auratus=1 ((2//0))	Mus musculus=1 ((3//0))	Mus musculus (BALB/c mice)=notfoound	Mustela lutreola=1 ((23//0))	Mustela putorius furo=1 ((2//0))	Neovision vision=1 ((14//0))	Neovison vison=0.99676724137931 ((925//3))	P1 culture=1 ((5//0))	P2 culture=1 ((3//0))
DHSSSSDNIALLVQ	2019-12=1 ((24//0))	2020-01=0.986863711001642 ((601//8))	2020-02=0.991990141712877 ((1610//13))	2020-03=0.99911716725842 ((52059//46))	2020-04=0.998663931804068 ((53070//71))	2020-05=0.997233644859813 ((26676//74))	2020-06=0.996653433511598 ((30377//102))	2020-07=0.997504382186042 ((33575//84))	2020-08=0.999013239042842 ((36447//36))	2020-09=0.996847199139701 ((40787//129))	2020-10=0.996404663407296 ((66236//239))	2020-11=0.995588341650394 ((96362//427))	2020-12=0.997790823420362 ((129174//286))	2021-01=0.998447575312111 ((230249//358))	2021-02=0.997928555308379 ((247622//514))	2021-03=0.998526435841925 ((395734//584))	2021-04=0.998198064587891 ((403836//729))	2021-05=0.997793958292226 ((308469//682))	2021-06=0.998256977123328 ((247986//433))	2021-07=0.997718614086153 ((443890//1015))	2021-08=0.997316610712585 ((580166//1561))	2021-09=0.99707840286023 ((149480//438))	>M=0.997814187722929 ((3611795//7912))	Alpha:=0.997987821365207 ((1077751//2173))	Beta:=0.9992947165067 ((32588//23))	Delta:=0.997648414601863 ((1258735//2967))	Eta:=0.999857366994723 ((7010//1))	Gamma:=0.998420698924731 ((89139//141))	Kappa:=0.998653425349268 ((5933//8))	Lambda:=0.999083745647792 ((5452//5))	Lota:=0.998233813084815 ((26564//47))	Mu:=0.998768624553626 ((8111//10))	Zeta:=0.997460317460317 ((4713//12))	Aonyx cinereus=1 ((5//0))	Canis lupus familiaris=1 ((26//0))	Dog=1 ((2//0))	Environment=1 ((1224//0))	Felis catus=1 ((66//0))	Gorilla gorilla gorilla=1 ((3//0))	Human=0.997814956929439 ((3609416//7904))	Mesocricetus auratus=1 ((2//0))	Mus musculus=1 ((3//0))	Mus musculus (BALB/c mice)=notfoound	Mustela lutreola=1 ((23//0))	Mustela putorius furo=1 ((2//0))	Neovision vision=1 ((14//0))	Neovison vison=1 ((928//0))	P1 culture=1 ((5//0))	P2 culture=1 ((3//0))
ELVIGAVILRGHLRI	2019-12=1 ((24//0))	2020-01=1 ((609//0))	2020-02=1 ((1623//0))	2020-03=0.999673735725938 ((52088//17))	2020-04=0.996895052784103 ((52976//165))	2020-05=0.998205607476636 ((26702//48))	2020-06=0.998490764132682 ((30433//46))	2020-07=0.999524644225913 ((33643//16))	2020-08=0.998602088644026 ((36432//51))	2020-09=0.998851305112914 ((40869//47))	2020-10=0.99911244828883 ((66416//59))	2020-11=0.99918379154656 ((96710//79))	2020-12=0.998856789742005 ((129312//148))	2021-01=0.998313147476009 ((230218//389))	2021-02=0.998379920688655 ((247734//402))	2021-03=0.998589516499377 ((395759//559))	2021-04=0.999082965654468 ((404194//371))	2021-05=0.998864632493506 ((308800//351))	2021-06=0.999267366827819 ((248237//182))	2021-07=0.999408862566166 ((444642//263))	2021-08=0.999186903822583 ((581254//473))	2021-09=0.999186221801251 ((149796//122))	>M=0.998945771025113 ((3615891//3816))	Alpha:=0.998765653879347 ((1078591//1333))	Beta:=0.997761491521266 ((32538//73))	Delta:=0.999487200622651 ((1261055//647))	Eta:=0.999714733989445 ((7009//2))	Gamma:=0.998902329749104 ((89182//98))	Kappa:=0.999663356337317 ((5939//2))	Lambda:=0.999083745647792 ((5452//5))	Lota:=0.999173274209913 ((26589//22))	Mu:=0.984977219554242 ((7999//122))	Zeta:=0.999365079365079 ((4722//3))	Aonyx cinereus=1 ((5//0))	Canis lupus familiaris=1 ((26//0))	Dog=1 ((2//0))	Environment=0.992647058823529 ((1215//9))	Felis catus=1 ((66//0))	Gorilla gorilla gorilla=1 ((3//0))	Human=0.998948392732741 ((3613516//3804))	Mesocricetus auratus=1 ((2//0))	Mus musculus=1 ((3//0))	Mus musculus (BALB/c mice)=notfoound	Mustela lutreola=1 ((23//0))	Mustela putorius furo=1 ((2//0))	Neovision vision=1 ((14//0))	Neovison vison=1 ((928//0))	P1 culture=1 ((5//0))	P2 culture=1 ((3//0))
FLYIIKLIFLWLLWP	2019-12=1 ((24//0))	2020-01=1 ((609//0))	2020-02=0.997535428219347 ((1619//4))	2020-03=0.999501007580846 ((52079//26))	2020-04=0.999190831937675 ((53098//43))	2020-05=0.999252336448598 ((26730//20))	2020-06=0.999573476820106 ((30466//13))	2020-07=0.999465224754152 ((33641//18))	2020-08=0.999424389441658 ((36462//21))	2020-09=0.998753543845928 ((40865//51))	2020-10=0.999022188792779 ((66410//65))	2020-11=0.998708530928101 ((96664//125))	2020-12=0.996717132705083 ((129035//425))	2021-01=0.996951523587749 ((229904//703))	2021-02=0.997811683915272 ((247593//543))	2021-03=0.999101731437886 ((395962//356))	2021-04=0.999443847095028 ((404340//225))	2021-05=0.99941776025308 ((308971//180))	2021-06=0.999339825053639 ((248255//164))	2021-07=0.999226801227228 ((444561//344))	2021-08=0.99874339681672 ((580996//731))	2021-09=0.998532531117011 ((149698//220))	>M=0.99880073166143 ((3615366//4341))	Alpha:=0.999463851159896 ((1079345//579))	Beta:=0.998681426512526 ((32568//43))	Delta:=0.998991045429111 ((1260429//1273))	Eta:=1 ((7011//0))	Gamma:=0.999350358422939 ((89222//58))	Kappa:=0.999326712674634 ((5937//4))	Lambda:=0.998350742166025 ((5448//9))	Lota:=0.999511480214949 ((26598//13))	Mu:=1 ((8121//0))	Zeta:=0.99957671957672 ((4723//2))	Aonyx cinereus=1 ((5//0))	Canis lupus familiaris=1 ((26//0))	Dog=1 ((2//0))	Environment=0.997549019607843 ((1221//3))	Felis catus=1 ((66//0))	Gorilla gorilla gorilla=1 ((3//0))	Human=0.998801598973826 ((3612985//4335))	Mesocricetus auratus=1 ((2//0))	Mus musculus=1 ((3//0))	Mus musculus (BALB/c mice)=notfoound	Mustela lutreola=1 ((23//0))	Mustela putorius furo=1 ((2//0))	Neovision vision=1 ((14//0))	Neovison vison=1 ((928//0))	P1 culture=1 ((5//0))	P2 culture=1 ((3//0))
GAVILRGHLRIAGHH	2019-12=1 ((24//0))	2020-01=1 ((609//0))	2020-02=1 ((1623//0))	2020-03=0.99955858362921 ((52082//23))	2020-04=0.996744509888786 ((52968//173))	2020-05=0.997869158878505 ((26693//57))	2020-06=0.997539289346763 ((30404//75))	2020-07=0.998722481357141 ((33616//43))	2020-08=0.998136118192035 ((36415//68))	2020-09=0.997898132759801 ((40830//86))	2020-10=0.998029334336217 ((66344//131))	2020-11=0.997572038144831 ((96554//235))	2020-12=0.996871620577785 ((129055//405))	2021-01=0.9969298416787 ((229899//708))	2021-02=0.997356288486959 ((247480//656))	2021-03=0.997499482738609 ((395327//991))	2021-04=0.998294464424753 ((403875//690))	2021-05=0.997350809151515 ((308332//819))	2021-06=0.998587064596508 ((248068//351))	2021-07=0.998678369539565 ((444317//588))	2021-08=0.998597280167501 ((580911//816))	2021-09=0.998899398337758 ((149753//165))	>M=0.998033266228454 ((3612588//7119))	Alpha:=0.998168389627418 ((1077946//1978))	Beta:=0.982766551163718 ((32049//562))	Delta:=0.999014822834552 ((1260459//1243))	Eta:=1 ((7011//0))	Gamma:=0.998678315412186 ((89162//118))	Kappa:=0.999326712674634 ((5937//4))	Lambda:=0.997984240425142 ((5446//11))	Lota:=0.998496862199842 ((26571//40))	Mu:=0.985100357098879 ((8000//121))	Zeta:=0.998518518518518 ((4718//7))	Aonyx cinereus=1 ((5//0))	Canis lupus familiaris=1 ((26//0))	Dog=1 ((2//0))	Environment=0.992647058823529 ((1215//9))	Felis catus=1 ((66//0))	Gorilla gorilla gorilla=1 ((3//0))	Human=0.998035562239448 ((3610214//7106))	Mesocricetus auratus=1 ((2//0))	Mus musculus=1 ((3//0))	Mus musculus (BALB/c mice)=notfoound	Mustela lutreola=1 ((23//0))	Mustela putorius furo=1 ((2//0))	Neovision vision=1 ((14//0))	Neovison vison=0.998922413793103 ((927//1))	P1 culture=1 ((5//0))	P2 culture=1 ((3//0))
GDSGFAAYSRYRIGN	2019-12=1 ((24//0))	2020-01=1 ((609//0))	2020-02=1 ((1623//0))	2020-03=0.999654543709817 ((52087//18))	2020-04=0.999849457104684 ((53133//8))	2020-05=0.99981308411215 ((26745//5))	2020-06=0.99990157157387 ((30476//3))	2020-07=0.999554353961793 ((33644//15))	2020-08=0.999698489707535 ((36472//11))	2020-09=0.999828917782774 ((40909//7))	2020-10=0.999714178262505 ((66456//19))	2020-11=0.999679715670169 ((96758//31))	2020-12=0.999266182604665 ((129365//95))	2021-01=0.999353879110348 ((230458//149))	2021-02=0.999544604571686 ((248023//113))	2021-03=0.999349007615097 ((396060//258))	2021-04=0.999048360584826 ((404180//385))	2021-05=0.999291608307914 ((308932//219))	2021-06=0.997049340026327 ((247686//733))	2021-07=0.991984805745047 ((441339//3566))	2021-08=0.993113608273297 ((577721//4006))	2021-09=0.996591470003602 ((149407//511))	>M=0.997186236344544 ((3609522//10185))	Alpha:=0.999467555124249 ((1079349//575))	Beta:=0.999846677501457 ((32606//5))	Delta:=0.993507975734365 ((1253511//8191))	Eta:=0.999857366994723 ((7010//1))	Gamma:=0.994780465949821 ((88814//466))	Kappa:=0.999663356337317 ((5939//2))	Lambda:=0.995052226498076 ((5430//27))	Lota:=0.999022960429897 ((26585//26))	Mu:=0.999138037187538 ((8114//7))	Zeta:=0.99957671957672 ((4723//2))	Aonyx cinereus=1 ((5//0))	Canis lupus familiaris=1 ((26//0))	Dog=1 ((2//0))	Environment=0.999183006535948 ((1223//1))	Felis catus=1 ((66//0))	Gorilla gorilla gorilla=1 ((3//0))	Human=0.997185485386972 ((3607139//10181))	Mesocricetus auratus=1 ((2//0))	Mus musculus=1 ((3//0))	Mus musculus (BALB/c mice)=notfoound	Mustela lutreola=1 ((23//0))	Mustela putorius furo=1 ((2//0))	Neovision vision=1 ((14//0))	Neovison vison=1 ((928//0))	P1 culture=1 ((5//0))	P2 culture=1 ((3//0))
GFLFLTWICLLQFAY	2019-12=1 ((24//0))	2020-01=0.996715927750411 ((607//2))	2020-02=0.997535428219347 ((1619//4))	2020-03=0.999520199596968 ((52080//25))	2020-04=0.998042942360889 ((53037//104))	2020-05=0.998018691588785 ((26697//53))	2020-06=0.99822828832967 ((30425//54))	2020-07=0.99931667607475 ((33636//23))	2020-08=0.998876188909903 ((36442//41))	2020-09=0.998655782578942 ((40861//55))	2020-10=0.998736367055284 ((66391//84))	2020-11=0.998460568866297 ((96640//149))	2020-12=0.997327359802256 ((129114//346))	2021-01=0.994939442428027 ((229440//1167))	2021-02=0.991907663539349 ((246128//2008))	2021-03=0.983732760056318 ((389871//6447))	2021-04=0.981721107856587 ((397170//7395))	2021-05=0.986666709795537 ((305029//4122))	2021-06=0.994066476396733 ((246945//1474))	2021-07=0.995061867140176 ((442708//2197))	2021-08=0.994789652190804 ((578696//3031))	2021-09=0.995544230846196 ((149250//668))	>M=0.991753199913695 ((3589856//29851))	Alpha:=0.990528963149259 ((1069696//10228))	Beta:=0.9992947165067 ((32588//23))	Delta:=0.995759696029649 ((1256352//5350))	Eta:=0.999572100984168 ((7008//3))	Gamma:=0.99777105734767 ((89081//199))	Kappa:=0.996970207035853 ((5923//18))	Lambda:=0.998717243906909 ((5450//7))	Lota:=0.998308969974822 ((26566//45))	Mu:=0.992365472232484 ((8059//62))	Zeta:=0.998306878306878 ((4717//8))	Aonyx cinereus=1 ((5//0))	Canis lupus familiaris=1 ((26//0))	Dog=1 ((2//0))	Environment=0.997549019607843 ((1221//3))	Felis catus=0.984848484848485 ((65//1))	Gorilla gorilla gorilla=1 ((3//0))	Human=0.991750798934017 ((3587480//29840))	Mesocricetus auratus=1 ((2//0))	Mus musculus=1 ((3//0))	Mus musculus (BALB/c mice)=notfoound	Mustela lutreola=1 ((23//0))	Mustela putorius furo=1 ((2//0))	Neovision vision=1 ((14//0))	Neovison vison=0.99676724137931 ((925//3))	P1 culture=1 ((5//0))	P2 culture=1 ((3//0))
GHHLGRCDIKDLPKE	2019-12=1 ((24//0))	2020-01=0.998357963875205 ((608//1))	2020-02=0.99815157116451 ((1620//3))	2020-03=0.999174743306784 ((52062//43))	2020-04=0.99900265331853 ((53088//53))	2020-05=0.999102803738318 ((26726//24))	2020-06=0.998589192558811 ((30436//43))	2020-07=0.998930449508304 ((33623//36))	2020-08=0.998876188909903 ((36442//41))	2020-09=0.99846026004497 ((40853//63))	2020-10=0.998285069575028 ((66361//114))	2020-11=0.997603033402556 ((96557//232))	2020-12=0.997064730418662 ((129080//380))	2021-01=0.997038251223944 ((229924//683))	2021-02=0.997469129832028 ((247508//628))	2021-03=0.998064685429377 ((395551//767))	2021-04=0.998257387564421 ((403860//705))	2021-05=0.997176137227439 ((308278//873))	2021-06=0.998333460806138 ((248005//414))	2021-07=0.998334475899349 ((444164//741))	2021-08=0.998525081352593 ((580869//858))	2021-09=0.998779332701877 ((149735//183))	>M=0.998087137992108 ((3612783//6924))	Alpha:=0.998443408980632 ((1078243//1681))	Beta:=0.98224525466867 ((32032//579))	Delta:=0.998641517569125 ((1259988//1714))	Eta:=0.999714733989445 ((7009//2))	Gamma:=0.998835125448029 ((89176//104))	Kappa:=0.998485103517926 ((5932//9))	Lambda:=0.997617738684259 ((5444//13))	Lota:=0.99838412686483 ((26568//43))	Mu:=0.999753724910725 ((8119//2))	Zeta:=0.997037037037037 ((4711//14))	Aonyx cinereus=1 ((5//0))	Canis lupus familiaris=1 ((26//0))	Dog=1 ((2//0))	Environment=1 ((1224//0))	Felis catus=0.96969696969697 ((64//2))	Gorilla gorilla gorilla=1 ((3//0))	Human=0.998087534417746 ((3610402//6918))	Mesocricetus auratus=1 ((2//0))	Mus musculus=1 ((3//0))	Mus musculus (BALB/c mice)=notfoound	Mustela lutreola=1 ((23//0))	Mustela putorius furo=1 ((2//0))	Neovision vision=1 ((14//0))	Neovison vison=0.998922413793103 ((927//1))	P1 culture=1 ((5//0))	P2 culture=1 ((3//0))
HGTILTRPLLESELV	2019-12=1 ((24//0))	2020-01=0.998357963875205 ((608//1))	2020-02=0.99815157116451 ((1620//3))	2020-03=0.999193935322906 ((52063//42))	2020-04=0.998231120980034 ((53047//94))	2020-05=0.998242990654206 ((26703//47))	2020-06=0.998556383083435 ((30435//44))	2020-07=0.997593511393684 ((33578//81))	2020-08=0.992489652714963 ((36209//274))	2020-09=0.996456154071757 ((40771//145))	2020-10=0.997999247837533 ((66342//133))	2020-11=0.997334407835601 ((96531//258))	2020-12=0.997489572068593 ((129135//325))	2021-01=0.996340093752575 ((229763//844))	2021-02=0.996211754844118 ((247196//940))	2021-03=0.997229497524715 ((395220//1098))	2021-04=0.997271143079604 ((403461//1104))	2021-05=0.996949710659192 ((308208//943))	2021-06=0.997894685994227 ((247896//523))	2021-07=0.998662635843607 ((444310//595))	2021-08=0.998614470361527 ((580921//806))	2021-09=0.997992235755546 ((149617//301))	>M=0.997576875697398 ((3610936//8771))	Alpha:=0.997358147425189 ((1077071//2853))	Beta:=0.997025543528257 ((32514//97))	Delta:=0.998608229201507 ((1259946//1756))	Eta:=0.998288403936671 ((6999//12))	Gamma:=0.998924731182796 ((89184//96))	Kappa:=0.999326712674634 ((5937//4))	Lambda:=0.997251236943375 ((5442//15))	Lota:=0.998158656194807 ((26562//49))	Mu:=0.99766038665189 ((8102//19))	Zeta:=0.996825396825397 ((4710//15))	Aonyx cinereus=1 ((5//0))	Canis lupus familiaris=1 ((26//0))	Dog=1 ((2//0))	Environment=0.999183006535948 ((1223//1))	Felis catus=1 ((66//0))	Gorilla gorilla gorilla=1 ((3//0))	Human=0.997577211858503 ((3608556//8764))	Mesocricetus auratus=1 ((2//0))	Mus musculus=1 ((3//0))	Mus musculus (BALB/c mice)=notfoound	Mustela lutreola=0.956521739130435 ((22//1))	Mustela putorius furo=1 ((2//0))	Neovision vision=1 ((14//0))	Neovison vison=0.997844827586207 ((926//2))	P1 culture=1 ((5//0))	P2 culture=1 ((3//0))
IGNYKLNTDHSSSSD	2019-12=1 ((24//0))	2020-01=0.986863711001642 ((601//8))	2020-02=0.991990141712877 ((1610//13))	2020-03=0.99911716725842 ((52059//46))	2020-04=0.998024124498974 ((53036//105))	2020-05=0.996971962616822 ((26669//81))	2020-06=0.996095672430198 ((30360//119))	2020-07=0.99735583350664 ((33570//89))	2020-08=0.998931008963079 ((36444//39))	2020-09=0.996627236288982 ((40778//138))	2020-10=0.995938322677698 ((66205//270))	2020-11=0.995030427011334 ((96308//481))	2020-12=0.995720685926155 ((128906//554))	2021-01=0.997298434132528 ((229984//623))	2021-02=0.997247477189928 ((247453//683))	2021-03=0.997554993717166 ((395349//969))	2021-04=0.996952282080753 ((403332//1233))	2021-05=0.996959414654974 ((308211//940))	2021-06=0.997327096558637 ((247755//664))	2021-07=0.997242107865724 ((443678//1227))	2021-08=0.996776838620178 ((579852//1875))	2021-09=0.996584799690498 ((149406//512))	>M=0.997020200806308 ((3608921//10786))	Alpha:=0.997157207359036 ((1076854//3070))	Beta:=0.998190794517188 ((32552//59))	Delta:=0.997115008139798 ((1258062//3640))	Eta:=0.99942946797889 ((7007//4))	Gamma:=0.993201164874552 ((88673//607))	Kappa:=0.998316781686585 ((5931//10))	Lambda:=0.994319223016309 ((5426//31))	Lota:=0.997181616624704 ((26536//75))	Mu:=0.998276074375077 ((8107//14))	Zeta:=0.997037037037037 ((4711//14))	Aonyx cinereus=1 ((5//0))	Canis lupus familiaris=1 ((26//0))	Dog=1 ((2//0))	Environment=1 ((1224//0))	Felis catus=1 ((66//0))	Gorilla gorilla gorilla=1 ((3//0))	Human=0.997020446076101 ((3606542//10778))	Mesocricetus auratus=1 ((2//0))	Mus musculus=1 ((3//0))	Mus musculus (BALB/c mice)=notfoound	Mustela lutreola=1 ((23//0))	Mustela putorius furo=1 ((2//0))	Neovision vision=1 ((14//0))	Neovison vison=1 ((928//0))	P1 culture=1 ((5//0))	P2 culture=1 ((3//0))
IKLIFLWLLWPVTLA	2019-12=1 ((24//0))	2020-01=1 ((609//0))	2020-02=0.997535428219347 ((1619//4))	2020-03=0.999673735725938 ((52088//17))	2020-04=0.999059106904274 ((53091//50))	2020-05=0.999214953271028 ((26729//21))	2020-06=0.998523573608058 ((30434//45))	2020-07=0.995632668825574 ((33512//147))	2020-08=0.994956555107858 ((36299//184))	2020-09=0.999388992081337 ((40891//25))	2020-10=0.999383226776984 ((66434//41))	2020-11=0.999245782062011 ((96716//73))	2020-12=0.999181214274679 ((129354//106))	2021-01=0.998781476711461 ((230326//281))	2021-02=0.998295289679853 ((247713//423))	2021-03=0.99904369723303 ((395939//379))	2021-04=0.999117570724111 ((404208//357))	2021-05=0.998793469857772 ((308778//373))	2021-06=0.998643420994368 ((248082//337))	2021-07=0.998251312077859 ((444127//778))	2021-08=0.998592123109294 ((580908//819))	2021-09=0.99860590456116 ((149709//209))	>M=0.998691883072304 ((3614972//4735))	Alpha:=0.999096232697857 ((1078948//976))	Beta:=0.998405446015148 ((32559//52))	Delta:=0.998722360747625 ((1260090//1612))	Eta:=0.999857366994723 ((7010//1))	Gamma:=0.999395161290323 ((89226//54))	Kappa:=0.99562363238512 ((5915//26))	Lambda:=0.999266996518233 ((5453//4))	Lota:=0.999098117319905 ((26587//24))	Mu:=0.999753724910725 ((8119//2))	Zeta:=0.997460317460317 ((4713//12))	Aonyx cinereus=1 ((5//0))	Canis lupus familiaris=1 ((26//0))	Dog=1 ((2//0))	Environment=0.998366013071895 ((1222//2))	Felis catus=1 ((66//0))	Gorilla gorilla gorilla=1 ((3//0))	Human=0.998692402109849 ((3612590//4730))	Mesocricetus auratus=1 ((2//0))	Mus musculus=1 ((3//0))	Mus musculus (BALB/c mice)=notfoound	Mustela lutreola=1 ((23//0))	Mustela putorius furo=1 ((2//0))	Neovision vision=1 ((14//0))	Neovison vison=1 ((928//0))	P1 culture=1 ((5//0))	P2 culture=1 ((3//0))
INWITGGIAIAMACL	2019-12=1 ((24//0))	2020-01=0.995073891625616 ((606//3))	2020-02=0.998767714109673 ((1621//2))	2020-03=0.998426254678054 ((52023//82))	2020-04=0.997948853051316 ((53032//109))	2020-05=0.998542056074766 ((26711//39))	2020-06=0.995997244004068 ((30357//122))	2020-07=0.996761638789031 ((33550//109))	2020-08=0.99542252555985 ((36316//167))	2020-09=0.995136376967446 ((40717//199))	2020-10=0.995065814215871 ((66147//328))	2020-11=0.994844455464981 ((96290//499))	2020-12=0.994044492507338 ((128689//771))	2021-01=0.989133027184778 ((228101//2506))	2021-02=0.984302962891318 ((244241//3895))	2021-03=0.974252998854455 ((386114//10204))	2021-04=0.945551394707896 ((382537//22028))	2021-05=0.837293102723265 ((258850//50301))	2021-06=0.393967450154779 ((97869//150550))	2021-07=0.092118542160686 ((40984//403921))	2021-08=0.0328882792100074 ((19132//562595))	2021-09=0.00296161901839672 ((444//149474))	>M=0.621059660353725 ((2248054//1371653))	Alpha:=0.993825491423471 ((1073256//6668))	Beta:=0.996596240532336 ((32500//111))	Delta:=0.000650708328908094 ((821//1260881))	Eta:=0.00128369704749679 ((9//7002))	Gamma:=0.995934139784946 ((88917//363))	Kappa:=0.411883521292712 ((2447//3494))	Lambda:=0.971779365951988 ((5303//154))	Lota:=0.99695614595468 ((26530//81))	Mu:=0.996305873660879 ((8091//30))	Zeta:=0.997883597883598 ((4715//10))	Aonyx cinereus=1 ((5//0))	Canis lupus familiaris=0.923076923076923 ((24//2))	Dog=notfoound	Environment=0.77859477124183 ((953//271))	Felis catus=0.96969696969697 ((64//2))	Gorilla gorilla gorilla=1 ((3//0))	Human=0.620893368571207 ((2245970//1371350))	Mesocricetus auratus=1 ((2//0))	Mus musculus=1 ((3//0))	Mus musculus (BALB/c mice)=notfoound	Mustela lutreola=1 ((23//0))	Mustela putorius furo=1 ((2//0))	Neovision vision=1 ((14//0))	Neovison vison=0.99676724137931 ((925//3))	P1 culture=0.8 ((4//1))	P2 culture=0.666666666666667 ((2//1))
KLNTDHSSSSDNIAL	2019-12=1 ((24//0))	2020-01=0.986863711001642 ((601//8))	2020-02=0.991990141712877 ((1610//13))	2020-03=0.999059591210057 ((52056//49))	2020-04=0.998193485256205 ((53045//96))	2020-05=0.996971962616822 ((26669//81))	2020-06=0.996128481905574 ((30361//118))	2020-07=0.99735583350664 ((33570//89))	2020-08=0.998931008963079 ((36444//39))	2020-09=0.996627236288982 ((40778//138))	2020-10=0.996088755171117 ((66215//260))	2020-11=0.995247393815413 ((96329//460))	2020-12=0.996323188629693 ((128984//476))	2021-01=0.997810127186079 ((230102//505))	2021-02=0.997525550504562 ((247522//614))	2021-03=0.998031883487502 ((395538//780))	2021-04=0.997708650031515 ((403638//927))	2021-05=0.997331401159951 ((308326//825))	2021-06=0.997496165752217 ((247797//622))	2021-07=0.997266832245086 ((443689//1216))	2021-08=0.996776838620178 ((579852//1875))	2021-09=0.99648474499393 ((149391//527))	>M=0.997288730828213 ((3609893//9814))	Alpha:=0.997552605553724 ((1077281//2643))	Beta:=0.998190794517188 ((32552//59))	Delta:=0.997117385880343 ((1258065//3637))	Eta:=0.99942946797889 ((7007//4))	Gamma:=0.998163082437276 ((89116//164))	Kappa:=0.998653425349268 ((5933//8))	Lambda:=0.999083745647792 ((5452//5))	Lota:=0.998083499304799 ((26560//51))	Mu:=0.997906661741165 ((8104//17))	Zeta:=0.997037037037037 ((4711//14))	Aonyx cinereus=1 ((5//0))	Canis lupus familiaris=1 ((26//0))	Dog=1 ((2//0))	Environment=1 ((1224//0))	Felis catus=1 ((66//0))	Gorilla gorilla gorilla=1 ((3//0))	Human=0.99728915329581 ((3607514//9806))	Mesocricetus auratus=1 ((2//0))	Mus musculus=1 ((3//0))	Mus musculus (BALB/c mice)=notfoound	Mustela lutreola=1 ((23//0))	Mustela putorius furo=1 ((2//0))	Neovision vision=1 ((14//0))	Neovison vison=1 ((928//0))	P1 culture=1 ((5//0))	P2 culture=1 ((3//0))
LEQWNLVIGFLFLTW	2019-12=1 ((24//0))	2020-01=0.996715927750411 ((607//2))	2020-02=0.997535428219347 ((1619//4))	2020-03=0.999270703387391 ((52067//38))	2020-04=0.998137031670462 ((53042//99))	2020-05=0.994392523364486 ((26600//150))	2020-06=0.997408051445257 ((30400//79))	2020-07=0.997296414034879 ((33568//91))	2020-08=0.995285475426911 ((36311//172))	2020-09=0.995258578551178 ((40722//194))	2020-10=0.994674689732982 ((66121//354))	2020-11=0.997096777526372 ((96508//281))	2020-12=0.997002935269581 ((129072//388))	2021-01=0.994349694501901 ((229304//1303))	2021-02=0.991303156333624 ((245978//2158))	2021-03=0.983132232197377 ((389633//6685))	2021-04=0.980381397303276 ((396628//7937))	2021-05=0.985718952874162 ((304736//4415))	2021-06=0.993768592579473 ((246871//1548))	2021-07=0.994374079859745 ((442402//2503))	2021-08=0.993802935053728 ((578122//3605))	2021-09=0.994310222921864 ((149065//853))	>M=0.990806161935206 ((3586428//33279))	Alpha:=0.990079857471452 ((1069211//10713))	Beta:=0.998528104013983 ((32563//48))	Delta:=0.99490687975449 ((1255276//6426))	Eta:=0.998003137926116 ((6997//14))	Gamma:=0.997535842293907 ((89060//220))	Kappa:=0.998990069011951 ((5935//6))	Lambda:=0.997984240425142 ((5446//11))	Lota:=0.996993724399684 ((26531//80))	Mu:=0.991749784509297 ((8054//67))	Zeta:=0.997883597883598 ((4715//10))	Aonyx cinereus=1 ((5//0))	Canis lupus familiaris=1 ((26//0))	Dog=1 ((2//0))	Environment=0.999183006535948 ((1223//1))	Felis catus=1 ((66//0))	Gorilla gorilla gorilla=1 ((3//0))	Human=0.990801477336813 ((3584046//33274))	Mesocricetus auratus=1 ((2//0))	Mus musculus=1 ((3//0))	Mus musculus (BALB/c mice)=notfoound	Mustela lutreola=1 ((23//0))	Mustela putorius furo=1 ((2//0))	Neovision vision=1 ((14//0))	Neovison vison=1 ((928//0))	P1 culture=1 ((5//0))	P2 culture=1 ((3//0))
LGASQRVAGDSGFAA	2019-12=1 ((24//0))	2020-01=1 ((609//0))	2020-02=1 ((1623//0))	2020-03=0.999884847903272 ((52099//6))	2020-04=0.999642460623624 ((53122//19))	2020-05=0.999140186915888 ((26727//23))	2020-06=0.999376619967847 ((30460//19))	2020-07=0.999286966338869 ((33635//24))	2020-08=0.999616259627772 ((36469//14))	2020-09=0.999853358099521 ((40910//6))	2020-10=0.999699135013163 ((66455//20))	2020-11=0.999659052165019 ((96756//33))	2020-12=0.999582882743705 ((129406//54))	2021-01=0.999713798800557 ((230541//66))	2021-02=0.999532514427572 ((248020//116))	2021-03=0.999651794770866 ((396180//138))	2021-04=0.999614400652553 ((404409//156))	2021-05=0.999712114791801 ((309062//89))	2021-06=0.99957732701605 ((248314//105))	2021-07=0.999545970488082 ((444703//202))	2021-08=0.999413814383723 ((581386//341))	2021-09=0.999252924932296 ((149806//112))	>M=0.999568749625315 ((3618146//1561))	Alpha:=0.999733314566581 ((1079636//288))	Beta:=0.999632026003496 ((32599//12))	Delta:=0.999437268071224 ((1260992//710))	Eta:=0.99942946797889 ((7007//4))	Gamma:=0.999686379928315 ((89252//28))	Kappa:=0.999495034505975 ((5938//3))	Lambda:=0.998167491295584 ((5447//10))	Lota:=0.999774529329976 ((26605//6))	Mu:=0.999630587366088 ((8118//3))	Zeta:=0.99978835978836 ((4724//1))	Aonyx cinereus=1 ((5//0))	Canis lupus familiaris=1 ((26//0))	Dog=1 ((2//0))	Environment=1 ((1224//0))	Felis catus=1 ((66//0))	Gorilla gorilla gorilla=1 ((3//0))	Human=0.999569570842502 ((3615763//1557))	Mesocricetus auratus=1 ((2//0))	Mus musculus=1 ((3//0))	Mus musculus (BALB/c mice)=notfoound	Mustela lutreola=1 ((23//0))	Mustela putorius furo=1 ((2//0))	Neovision vision=1 ((14//0))	Neovison vison=0.998922413793103 ((927//1))	P1 culture=1 ((5//0))	P2 culture=1 ((3//0))
LLESELVIGAVILRG	2019-12=1 ((24//0))	2020-01=1 ((609//0))	2020-02=1 ((1623//0))	2020-03=0.999712119758181 ((52090//15))	2020-04=0.999059106904274 ((53091//50))	2020-05=0.999364485981308 ((26733//17))	2020-06=0.998556383083435 ((30435//44))	2020-07=0.999494934490032 ((33642//17))	2020-08=0.998848778883315 ((36441//42))	2020-09=0.99951119366507 ((40896//20))	2020-10=0.999458443023693 ((66439//36))	2020-11=0.999318104330038 ((96723//66))	2020-12=0.998934033678356 ((129322//138))	2021-01=0.998369520439536 ((230231//376))	2021-02=0.998327530064158 ((247721//415))	2021-03=0.998723247493175 ((395812//506))	2021-04=0.998991509398984 ((404157//408))	2021-05=0.998919621802938 ((308817//334))	2021-06=0.999182832231029 ((248216//203))	2021-07=0.99935491846574 ((444618//287))	2021-08=0.999176589706168 ((581248//479))	2021-09=0.999059485852266 ((149777//141))	>M=0.998995775072402 ((3616072//3635))	Alpha:=0.99866842481508 ((1078486//1438))	Beta:=0.99975468400233 ((32603//8))	Delta:=0.999433305170318 ((1260987//715))	Eta:=0.999714733989445 ((7009//2))	Gamma:=0.999070340501792 ((89197//83))	Kappa:=0.999326712674634 ((5937//4))	Lambda:=0.99890049477735 ((5451//6))	Lota:=0.998684754424862 ((26576//35))	Mu:=0.984977219554242 ((7999//122))	Zeta:=0.998730158730159 ((4719//6))	Aonyx cinereus=1 ((5//0))	Canis lupus familiaris=1 ((26//0))	Dog=1 ((2//0))	Environment=0.994281045751634 ((1217//7))	Felis catus=1 ((66//0))	Gorilla gorilla gorilla=1 ((3//0))	Human=0.998997876881227 ((3613695//3625))	Mesocricetus auratus=1 ((2//0))	Mus musculus=1 ((3//0))	Mus musculus (BALB/c mice)=notfoound	Mustela lutreola=1 ((23//0))	Mustela putorius furo=1 ((2//0))	Neovision vision=1 ((14//0))	Neovison vison=1 ((928//0))	P1 culture=1 ((5//0))	P2 culture=1 ((3//0))
LRGHLRIAGHHLGRC	2019-12=1 ((24//0))	2020-01=1 ((609//0))	2020-02=0.99815157116451 ((1620//3))	2020-03=0.999097975242299 ((52058//47))	2020-04=0.996913870646017 ((52977//164))	2020-05=0.998242990654206 ((26703//47))	2020-06=0.998359526231176 ((30429//50))	2020-07=0.998752191093021 ((33617//42))	2020-08=0.998711728750377 ((36436//47))	2020-09=0.99804477466028 ((40836//80))	2020-10=0.998164723580293 ((66353//122))	2020-11=0.997706350928308 ((96567//222))	2020-12=0.997041557237757 ((129077//383))	2021-01=0.99709462418747 ((229937//670))	2021-02=0.997509430312409 ((247518//618))	2021-03=0.997983942187839 ((395519//799))	2021-04=0.99853917170294 ((403974//591))	2021-05=0.997308758503126 ((308319//832))	2021-06=0.998538759112628 ((248056//363))	2021-07=0.99866937885616 ((444313//592))	2021-08=0.998580089973476 ((580901//826))	2021-09=0.998859376459131 ((149747//171))	>M=0.998145430003036 ((3612994//6713))	Alpha:=0.998516562276605 ((1078322//1602))	Beta:=0.982735886664009 ((32048//563))	Delta:=0.998945868358773 ((1260372//1330))	Eta:=0.999714733989445 ((7009//2))	Gamma:=0.99923835125448 ((89212//68))	Kappa:=0.999326712674634 ((5937//4))	Lambda:=0.998717243906909 ((5450//7))	Lota:=0.998609597534854 ((26574//37))	Mu:=0.985100357098879 ((8000//121))	Zeta:=0.998518518518518 ((4718//7))	Aonyx cinereus=1 ((5//0))	Canis lupus familiaris=1 ((26//0))	Dog=1 ((2//0))	Environment=0.992647058823529 ((1215//9))	Felis catus=1 ((66//0))	Gorilla gorilla gorilla=1 ((3//0))	Human=0.998147800028751 ((3610620//6700))	Mesocricetus auratus=1 ((2//0))	Mus musculus=1 ((3//0))	Mus musculus (BALB/c mice)=notfoound	Mustela lutreola=1 ((23//0))	Mustela putorius furo=1 ((2//0))	Neovision vision=1 ((14//0))	Neovison vison=0.998922413793103 ((927//1))	P1 culture=1 ((5//0))	P2 culture=1 ((3//0))
LTRPLLESELVIGAV	2019-12=1 ((24//0))	2020-01=1 ((609//0))	2020-02=0.999383857054837 ((1622//1))	2020-03=0.999462623548604 ((52077//28))	2020-04=0.999266103385333 ((53102//39))	2020-05=0.999401869158879 ((26734//16))	2020-06=0.99878604941107 ((30442//37))	2020-07=0.999643483169435 ((33647//12))	2020-08=0.998931008963079 ((36444//39))	2020-09=0.999682275882295 ((40903//13))	2020-10=0.999563745769086 ((66446//29))	2020-11=0.999473080618665 ((96738//51))	2020-12=0.999181214274679 ((129354//106))	2021-01=0.998595012293642 ((230283//324))	2021-02=0.99845649160138 ((247753//383))	2021-03=0.99883426945029 ((395856//462))	2021-04=0.999028586259316 ((404172//393))	2021-05=0.99902636575654 ((308850//301))	2021-06=0.999307621397719 ((248247//172))	2021-07=0.999476292691698 ((444672//233))	2021-08=0.999431004577749 ((581396//331))	2021-09=0.999059485852266 ((149777//141))	>M=0.999128935021536 ((3616554//3153))	Alpha:=0.9987536159952 ((1078578//1346))	Beta:=0.999816013001748 ((32605//6))	Delta:=0.999433305170318 ((1260987//715))	Eta:=0.999286834973613 ((7006//5))	Gamma:=0.999529569892473 ((89238//42))	Kappa:=0.999663356337317 ((5939//2))	Lambda:=0.99890049477735 ((5451//6))	Lota:=0.999022960429897 ((26585//26))	Mu:=0.999507449821451 ((8117//4))	Zeta:=0.998095238095238 ((4716//9))	Aonyx cinereus=1 ((5//0))	Canis lupus familiaris=1 ((26//0))	Dog=1 ((2//0))	Environment=1 ((1224//0))	Felis catus=1 ((66//0))	Gorilla gorilla gorilla=1 ((3//0))	Human=0.999129189565756 ((3614170//3150))	Mesocricetus auratus=1 ((2//0))	Mus musculus=1 ((3//0))	Mus musculus (BALB/c mice)=notfoound	Mustela lutreola=1 ((23//0))	Mustela putorius furo=1 ((2//0))	Neovision vision=1 ((14//0))	Neovison vison=1 ((928//0))	P1 culture=1 ((5//0))	P2 culture=1 ((3//0))
MADSNGTITVEELKK	2019-12=notfoound	2020-01=0.991789819376026 ((604//5))	2020-02=0.984596426370918 ((1598//25))	2020-03=0.986162556376547 ((51384//721))	2020-04=0.988577557817881 ((52534//607))	2020-05=0.989981308411215 ((26482//268))	2020-06=0.990518061616195 ((30190//289))	2020-07=0.985026293116254 ((33155//504))	2020-08=0.984951895403338 ((35934//549))	2020-09=0.984724802033434 ((40291//625))	2020-10=0.990161714930425 ((65821//654))	2020-11=0.987632892167498 ((95592//1197))	2020-12=0.990769349606056 ((128265//1195))	2021-01=0.990221459019024 ((228352//2255))	2021-02=0.990468936389722 ((245771//2365))	2021-03=0.990681725281214 ((392625//3693))	2021-04=0.990599780010629 ((400762//3803))	2021-05=0.990781204007103 ((306301//2850))	2021-06=0.993309690482612 ((246757//1662))	2021-07=0.995169755341028 ((442756//2149))	2021-08=0.995370680748874 ((579034//2693))	2021-09=0.993970036953535 ((149014//904))	>M=0.991912881346474 ((3590434//29273))	Alpha:=0.989571488363996 ((1068662//11262))	Beta:=0.995737634540492 ((32472//139))	Delta:=0.995239763430667 ((1255696//6006))	Eta:=0.996576807873342 ((6987//24))	Gamma:=0.986783154121864 ((88100//1180))	Kappa:=0.995791954216462 ((5916//25))	Lambda:=0.99212021257101 ((5414//43))	Lota:=0.99590394949457 ((26502//109))	Mu:=0.993719985223495 ((8070//51))	Zeta:=0.995978835978836 ((4706//19))	Aonyx cinereus=1 ((5//0))	Canis lupus familiaris=1 ((26//0))	Dog=1 ((2//0))	Environment=0.995098039215686 ((1218//6))	Felis catus=1 ((66//0))	Gorilla gorilla gorilla=1 ((3//0))	Human=0.991914732453861 ((3588073//29247))	Mesocricetus auratus=1 ((2//0))	Mus musculus=1 ((3//0))	Mus musculus (BALB/c mice)=notfoound	Mustela lutreola=0.956521739130435 ((22//1))	Mustela putorius furo=1 ((2//0))	Neovision vision=1 ((14//0))	Neovison vison=0.995689655172414 ((924//4))	P1 culture=1 ((5//0))	P2 culture=1 ((3//0))
MWSFNPETNILLNVP	2019-12=1 ((24//0))	2020-01=1 ((609//0))	2020-02=1 ((1623//0))	2020-03=0.999769695806545 ((52093//12))	2020-04=0.999266103385333 ((53102//39))	2020-05=0.999252336448598 ((26730//20))	2020-06=0.999507857869353 ((30464//15))	2020-07=0.999405805282391 ((33639//20))	2020-08=0.998711728750377 ((36436//47))	2020-09=0.999071267963633 ((40878//38))	2020-10=0.998390372320421 ((66368//107))	2020-11=0.997603033402556 ((96557//232))	2020-12=0.998872238529275 ((129314//146))	2021-01=0.998885549874895 ((230350//257))	2021-02=0.999105329335526 ((247914//222))	2021-03=0.999184997905722 ((395995//323))	2021-04=0.999090381026535 ((404197//368))	2021-05=0.999343362952085 ((308948//203))	2021-06=0.999347875967619 ((248257//162))	2021-07=0.999233544239782 ((444564//341))	2021-08=0.999363962821048 ((581357//370))	2021-09=0.999012793660534 ((149770//148))	>M=0.999146892276088 ((3616619//3088))	Alpha:=0.999415699623307 ((1079293//631))	Beta:=0.998926742510196 ((32576//35))	Delta:=0.999298566539484 ((1260817//885))	Eta:=0.998431036941948 ((7000//11))	Gamma:=0.999383960573477 ((89225//55))	Kappa:=0.999663356337317 ((5939//2))	Lambda:=0.998167491295584 ((5447//10))	Lota:=0.994551125474428 ((26466//145))	Mu:=0.999014899642901 ((8113//8))	Zeta:=0.997460317460317 ((4713//12))	Aonyx cinereus=1 ((5//0))	Canis lupus familiaris=1 ((26//0))	Dog=1 ((2//0))	Environment=1 ((1224//0))	Felis catus=0.984848484848485 ((65//1))	Gorilla gorilla gorilla=1 ((3//0))	Human=0.999146605774441 ((3614233//3087))	Mesocricetus auratus=1 ((2//0))	Mus musculus=1 ((3//0))	Mus musculus (BALB/c mice)=notfoound	Mustela lutreola=1 ((23//0))	Mustela putorius furo=1 ((2//0))	Neovision vision=1 ((14//0))	Neovison vison=1 ((928//0))	P1 culture=1 ((5//0))	P2 culture=1 ((3//0))
NGTITVEELKKLLEQ	2019-12=1 ((24//0))	2020-01=0.998357963875205 ((608//1))	2020-02=0.999383857054837 ((1622//1))	2020-03=0.999289895403512 ((52068//37))	2020-04=0.998758021113641 ((53075//66))	2020-05=0.997158878504673 ((26674//76))	2020-06=0.998392335706552 ((30430//49))	2020-07=0.997712350337206 ((33582//77))	2020-08=0.994353534522929 ((36277//206))	2020-09=0.995258578551178 ((40722//194))	2020-10=0.994479127491538 ((66108//367))	2020-11=0.997489384124229 ((96546//243))	2020-12=0.998238838251197 ((129232//228))	2021-01=0.997740745077123 ((230086//521))	2021-02=0.997533610600638 ((247524//612))	2021-03=0.996984744573802 ((395123//1195))	2021-04=0.996344221571317 ((403086//1479))	2021-05=0.996739457417249 ((308143//1008))	2021-06=0.997681336773757 ((247843//576))	2021-07=0.998345714253605 ((444169//736))	2021-08=0.997976714163173 ((580550//1177))	2021-09=0.996924985658827 ((149457//461))	>M=0.99740835377007 ((3610326//9381))	Alpha:=0.997090536000682 ((1076782//3142))	Beta:=0.997638833522431 ((32534//77))	Delta:=0.998088296602526 ((1259290//2412))	Eta:=0.9955783768364 ((6980//31))	Gamma:=0.997950268817204 ((89097//183))	Kappa:=0.999158390843292 ((5936//5))	Lambda:=0.996518233461609 ((5438//19))	Lota:=0.997782871744767 ((26552//59))	Mu:=0.996059598571605 ((8089//32))	Zeta:=0.998941798941799 ((4720//5))	Aonyx cinereus=1 ((5//0))	Canis lupus familiaris=1 ((26//0))	Dog=1 ((2//0))	Environment=0.998366013071895 ((1222//2))	Felis catus=1 ((66//0))	Gorilla gorilla gorilla=1 ((3//0))	Human=0.997408302279035 ((3607945//9375))	Mesocricetus auratus=1 ((2//0))	Mus musculus=1 ((3//0))	Mus musculus (BALB/c mice)=notfoound	Mustela lutreola=0.956521739130435 ((22//1))	Mustela putorius furo=1 ((2//0))	Neovision vision=1 ((14//0))	Neovison vison=1 ((928//0))	P1 culture=1 ((5//0))	P2 culture=1 ((3//0))
NVPLHGTILTRPLLE	2019-12=1 ((24//0))	2020-01=0.998357963875205 ((608//1))	2020-02=0.99815157116451 ((1620//3))	2020-03=0.998925247097208 ((52049//56))	2020-04=0.998249938841949 ((53048//93))	2020-05=0.998317757009346 ((26705//45))	2020-06=0.998457954657305 ((30432//47))	2020-07=0.997266704298999 ((33567//92))	2020-08=0.992270372502261 ((36201//282))	2020-09=0.996529475021996 ((40774//142))	2020-10=0.9980594208349 ((66346//129))	2020-11=0.997251753815 ((96523//266))	2020-12=0.997775374633091 ((129172//288))	2021-01=0.997033914842134 ((229923//684))	2021-02=0.996872682722378 ((247360//776))	2021-03=0.997360705292215 ((395272//1046))	2021-04=0.997342825009578 ((403490//1075))	2021-05=0.996972353316017 ((308215//936))	2021-06=0.997971169677038 ((247915//504))	2021-07=0.998579472022117 ((444273//632))	2021-08=0.998647131730176 ((580940//787))	2021-09=0.998252377966622 ((149656//262))	>M=0.997708101788349 ((3611411//8296))	Alpha:=0.997590571188343 ((1077322//2602))	Beta:=0.996228266535832 ((32488//123))	Delta:=0.998600303399693 ((1259936//1766))	Eta:=0.998288403936671 ((6999//12))	Gamma:=0.998801523297491 ((89173//107))	Kappa:=0.998148459855243 ((5930//11))	Lambda:=0.997067986072934 ((5441//16))	Lota:=0.997632557964751 ((26548//63))	Mu:=0.997783524196527 ((8103//18))	Zeta:=0.996402116402116 ((4708//17))	Aonyx cinereus=1 ((5//0))	Canis lupus familiaris=1 ((26//0))	Dog=1 ((2//0))	Environment=0.999183006535948 ((1223//1))	Felis catus=0.984848484848485 ((65//1))	Gorilla gorilla gorilla=1 ((3//0))	Human=0.997708800990789 ((3609032//8288))	Mesocricetus auratus=1 ((2//0))	Mus musculus=1 ((3//0))	Mus musculus (BALB/c mice)=notfoound	Mustela lutreola=0.956521739130435 ((22//1))	Mustela putorius furo=1 ((2//0))	Neovision vision=1 ((14//0))	Neovison vison=0.997844827586207 ((926//2))	P1 culture=1 ((5//0))	P2 culture=1 ((3//0))
QRVAGDSGFAAYSRY	2019-12=1 ((24//0))	2020-01=1 ((609//0))	2020-02=1 ((1623//0))	2020-03=0.999635351693695 ((52086//19))	2020-04=0.999604824899795 ((53120//21))	2020-05=0.999214953271028 ((26729//21))	2020-06=0.999376619967847 ((30460//19))	2020-07=0.999227546867108 ((33633//26))	2020-08=0.999561439574596 ((36467//16))	2020-09=0.999731156515788 ((40905//11))	2020-10=0.999654005265137 ((66452//23))	2020-11=0.999638388659868 ((96754//35))	2020-12=0.999567433956434 ((129404//56))	2021-01=0.99966176221884 ((230529//78))	2021-02=0.999516394235419 ((248016//120))	2021-03=0.999644225091972 ((396177//141))	2021-04=0.999582267373599 ((404396//169))	2021-05=0.999553616194028 ((309013//138))	2021-06=0.997017136370406 ((247678//741))	2021-07=0.991692608534406 ((441209//3696))	2021-08=0.992850598304703 ((577568//4159))	2021-09=0.996051174642138 ((149326//592))	>M=0.997209995173643 ((3609608//10099))	Alpha:=0.999726832628963 ((1079629//295))	Beta:=0.999632026003496 ((32599//12))	Delta:=0.993192528822178 ((1253113//8589))	Eta:=0.99942946797889 ((7007//4))	Gamma:=0.999630376344086 ((89247//33))	Kappa:=0.999495034505975 ((5938//3))	Lambda:=0.998350742166025 ((5448//9))	Lota:=0.999774529329976 ((26605//6))	Mu:=0.999384312276813 ((8116//5))	Zeta:=0.99957671957672 ((4723//2))	Aonyx cinereus=1 ((5//0))	Canis lupus familiaris=1 ((26//0))	Dog=1 ((2//0))	Environment=0.999183006535948 ((1223//1))	Felis catus=1 ((66//0))	Gorilla gorilla gorilla=1 ((3//0))	Human=0.997209536341822 ((3607226//10094))	Mesocricetus auratus=1 ((2//0))	Mus musculus=1 ((3//0))	Mus musculus (BALB/c mice)=notfoound	Mustela lutreola=1 ((23//0))	Mustela putorius furo=1 ((2//0))	Neovision vision=1 ((14//0))	Neovison vison=0.998922413793103 ((927//1))	P1 culture=1 ((5//0))	P2 culture=1 ((3//0))
RLFARTRSMWSFNPE	2019-12=1 ((24//0))	2020-01=1 ((609//0))	2020-02=1 ((1623//0))	2020-03=0.999635351693695 ((52086//19))	2020-04=0.999247285523419 ((53101//40))	2020-05=0.998355140186916 ((26706//44))	2020-06=0.999212572590964 ((30455//24))	2020-07=0.998930449508304 ((33623//36))	2020-08=0.998465038511087 ((36427//56))	2020-09=0.99853358099521 ((40856//60))	2020-10=0.997833772094772 ((66331//144))	2020-11=0.996239242062631 ((96425//364))	2020-12=0.996794376641434 ((129045//415))	2021-01=0.997801454422459 ((230100//507))	2021-02=0.997775413482929 ((247584//552))	2021-03=0.997396030460388 ((395286//1032))	2021-04=0.997095645940702 ((403390//1175))	2021-05=0.996865609362415 ((308182//969))	2021-06=0.998156340698578 ((247961//458))	2021-07=0.99912565603893 ((444516//389))	2021-08=0.999226441268843 ((581277//450))	2021-09=0.998792673328086 ((149737//181))	>M=0.998075534843014 ((3612741//6966))	Alpha:=0.997244250521333 ((1076948//2976))	Beta:=0.999448039005244 ((32593//18))	Delta:=0.999208212398807 ((1260703//999))	Eta:=0.998573669947226 ((7001//10))	Gamma:=0.999159946236559 ((89205//75))	Kappa:=0.999663356337317 ((5939//2))	Lambda:=0.996884735202492 ((5440//17))	Lota:=0.994776596144452 ((26472//139))	Mu:=0.998645487008989 ((8110//11))	Zeta:=0.997037037037037 ((4711//14))	Aonyx cinereus=1 ((5//0))	Canis lupus familiaris=1 ((26//0))	Dog=1 ((2//0))	Environment=0.999183006535948 ((1223//1))	Felis catus=1 ((66//0))	Gorilla gorilla gorilla=1 ((3//0))	Human=0.998074541373171 ((3610355//6965))	Mesocricetus auratus=1 ((2//0))	Mus musculus=1 ((3//0))	Mus musculus (BALB/c mice)=notfoound	Mustela lutreola=1 ((23//0))	Mustela putorius furo=1 ((2//0))	Neovision vision=1 ((14//0))	Neovison vison=1 ((928//0))	P1 culture=1 ((5//0))	P2 culture=1 ((3//0))
RTRSMWSFNPETNIL	2019-12=1 ((24//0))	2020-01=1 ((609//0))	2020-02=1 ((1623//0))	2020-03=0.999635351693695 ((52086//19))	2020-04=0.999322556971077 ((53105//36))	2020-05=0.998990654205608 ((26723//27))	2020-06=0.999311001017094 ((30458//21))	2020-07=0.999197837131228 ((33632//27))	2020-08=0.998931008963079 ((36444//39))	2020-09=0.998680222895689 ((40862//54))	2020-10=0.998254983076345 ((66359//116))	2020-11=0.996859147217142 ((96485//304))	2020-12=0.998462845666615 ((129261//199))	2021-01=0.998321820239628 ((230220//387))	2021-02=0.998907856981655 ((247865//271))	2021-03=0.998751002982453 ((395823//495))	2021-04=0.99891982746901 ((404128//437))	2021-05=0.999249557659526 ((308919//232))	2021-06=0.999235163171899 ((248229//190))	2021-07=0.999217810543824 ((444557//348))	2021-08=0.999288325967335 ((581313//414))	2021-09=0.998879387398445 ((149750//168))	>M=0.998946047290568 ((3615892//3815))	Alpha:=0.99913142035921 ((1078986//938))	Beta:=0.999601361503787 ((32598//13))	Delta:=0.999257352370053 ((1260765//937))	Eta:=0.998573669947226 ((7001//10))	Gamma:=0.999361559139785 ((89223//57))	Kappa:=0.999495034505975 ((5938//3))	Lambda:=0.997984240425142 ((5446//11))	Lota:=0.995077223704483 ((26480//131))	Mu:=0.998768624553626 ((8111//10))	Zeta:=0.997460317460317 ((4713//12))	Aonyx cinereus=1 ((5//0))	Canis lupus familiaris=1 ((26//0))	Dog=1 ((2//0))	Environment=0.999183006535948 ((1223//1))	Felis catus=1 ((66//0))	Gorilla gorilla gorilla=1 ((3//0))	Human=0.998945628255172 ((3613506//3814))	Mesocricetus auratus=1 ((2//0))	Mus musculus=1 ((3//0))	Mus musculus (BALB/c mice)=notfoound	Mustela lutreola=1 ((23//0))	Mustela putorius furo=1 ((2//0))	Neovision vision=1 ((14//0))	Neovison vison=1 ((928//0))	P1 culture=1 ((5//0))	P2 culture=1 ((3//0))
SYYKLGASQRVAGDS	2019-12=1 ((24//0))	2020-01=1 ((609//0))	2020-02=1 ((1623//0))	2020-03=0.999923231935515 ((52101//4))	2020-04=0.999642460623624 ((53122//19))	2020-05=0.999140186915888 ((26727//23))	2020-06=0.999311001017094 ((30458//21))	2020-07=0.999376095546511 ((33638//21))	2020-08=0.999698489707535 ((36472//11))	2020-09=0.999804477466028 ((40908//8))	2020-10=0.999699135013163 ((66455//20))	2020-11=0.999256113814586 ((96717//72))	2020-12=0.998903136103816 ((129318//142))	2021-01=0.998772803947842 ((230324//283))	2021-02=0.998682174291518 ((247809//327))	2021-03=0.99910930111678 ((395965//353))	2021-04=0.999127457886866 ((404212//353))	2021-05=0.999353066947867 ((308951//200))	2021-06=0.999537072446149 ((248304//115))	2021-07=0.999554961171486 ((444707//198))	2021-08=0.999484294179228 ((581427//300))	2021-09=0.999312957750237 ((149815//103))	>M=0.999260437377942 ((3617030//2677))	Alpha:=0.998637867109167 ((1078453//1471))	Beta:=0.999632026003496 ((32599//12))	Delta:=0.999473726759568 ((1261038//664))	Eta:=0.99942946797889 ((7007//4))	Gamma:=0.999697580645161 ((89253//27))	Kappa:=0.999495034505975 ((5938//3))	Lambda:=0.998167491295584 ((5447//10))	Lota:=0.99981210777498 ((26606//5))	Mu:=0.999753724910725 ((8119//2))	Zeta:=1 ((4725//0))	Aonyx cinereus=1 ((5//0))	Canis lupus familiaris=1 ((26//0))	Dog=1 ((2//0))	Environment=1 ((1224//0))	Felis catus=1 ((66//0))	Gorilla gorilla gorilla=1 ((3//0))	Human=0.999261055145799 ((3614647//2673))	Mesocricetus auratus=1 ((2//0))	Mus musculus=1 ((3//0))	Mus musculus (BALB/c mice)=notfoound	Mustela lutreola=1 ((23//0))	Mustela putorius furo=1 ((2//0))	Neovision vision=1 ((14//0))	Neovison vison=0.998922413793103 ((927//1))	P1 culture=1 ((5//0))	P2 culture=1 ((3//0))
EELKKLLEQWNLVIG	2019-12=1 ((24//0))	2020-01=0.998357963875205 ((608//1))	2020-02=0.999383857054837 ((1622//1))	2020-03=0.999328279435755 ((52070//35))	2020-04=0.998833292561299 ((53079//62))	2020-05=0.994205607476636 ((26595//155))	2020-06=0.997965812526658 ((30417//62))	2020-07=0.997444962714282 ((33573//86))	2020-08=0.995586985719376 ((36322//161))	2020-09=0.99545410108515 ((40730//186))	2020-10=0.994764949229033 ((66127//348))	2020-11=0.997458388866503 ((96543//246))	2020-12=0.998130696740306 ((129218//242))	2021-01=0.998048628185614 ((230157//450))	2021-02=0.99786004449173 ((247605//531))	2021-03=0.997335473029234 ((395262//1056))	2021-04=0.996475226477822 ((403139//1426))	2021-05=0.996920598671846 ((308199//952))	2021-06=0.997234511047867 ((247732//687))	2021-07=0.99777480585743 ((443915//990))	2021-08=0.99760712499162 ((580335//1392))	2021-09=0.996965007537454 ((149463//455))	>M=0.997347022839141 ((3610104//9603))	Alpha:=0.99732018179057 ((1077030//2894))	Beta:=0.997761491521266 ((32538//73))	Delta:=0.997671399427123 ((1258764//2938))	Eta:=0.996006275852232 ((6983//28))	Gamma:=0.998118279569893 ((89112//168))	Kappa:=0.999158390843292 ((5936//5))	Lambda:=0.996884735202492 ((5440//17))	Lota:=0.997444665739732 ((26543//68))	Mu:=0.996305873660879 ((8091//30))	Zeta:=0.998941798941799 ((4720//5))	Aonyx cinereus=1 ((5//0))	Canis lupus familiaris=1 ((26//0))	Dog=1 ((2//0))	Environment=0.999183006535948 ((1223//1))	Felis catus=1 ((66//0))	Gorilla gorilla gorilla=1 ((3//0))	Human=0.997346377981489 ((3607721//9599))	Mesocricetus auratus=1 ((2//0))	Mus musculus=1 ((3//0))	Mus musculus (BALB/c mice)=notfoound	Mustela lutreola=1 ((23//0))	Mustela putorius furo=1 ((2//0))	Neovision vision=1 ((14//0))	Neovison vison=1 ((928//0))	P1 culture=1 ((5//0))	P2 culture=1 ((3//0))
IAGHHLGRCDIKDLP	2019-12=1 ((24//0))	2020-01=0.998357963875205 ((608//1))	2020-02=0.99815157116451 ((1620//3))	2020-03=0.999155551290663 ((52061//44))	2020-04=0.999077924766188 ((53092//49))	2020-05=0.999177570093458 ((26728//22))	2020-06=0.998392335706552 ((30430//49))	2020-07=0.998811610564782 ((33619//40))	2020-08=0.998876188909903 ((36442//41))	2020-09=0.99846026004497 ((40853//63))	2020-10=0.998270026325686 ((66360//115))	2020-11=0.997644360412857 ((96561//228))	2020-12=0.997157423142283 ((129092//368))	2021-01=0.997237724787192 ((229970//637))	2021-02=0.997577941129058 ((247535//601))	2021-03=0.997857780872935 ((395469//849))	2021-04=0.998207951750646 ((403840//725))	2021-05=0.997282881181041 ((308311//840))	2021-06=0.998397868117978 ((248021//398))	2021-07=0.998601948730628 ((444283//622))	2021-08=0.998715892506279 ((580980//747))	2021-09=0.998852706146027 ((149746//172))	>M=0.998162834726678 ((3613057//6650))	Alpha:=0.998389701497513 ((1078185//1739))	Beta:=0.982214590168961 ((32031//580))	Delta:=0.998838870034287 ((1260237//1465))	Eta:=0.999714733989445 ((7009//2))	Gamma:=0.998801523297491 ((89173//107))	Kappa:=0.998485103517926 ((5932//9))	Lambda:=0.997617738684259 ((5444//13))	Lota:=0.998835068204878 ((26580//31))	Mu:=0.999630587366088 ((8118//3))	Zeta:=0.997671957671958 ((4714//11))	Aonyx cinereus=1 ((5//0))	Canis lupus familiaris=1 ((26//0))	Dog=1 ((2//0))	Environment=1 ((1224//0))	Felis catus=0.96969696969697 ((64//2))	Gorilla gorilla gorilla=1 ((3//0))	Human=0.998163281103137 ((3610676//6644))	Mesocricetus auratus=1 ((2//0))	Mus musculus=1 ((3//0))	Mus musculus (BALB/c mice)=notfoound	Mustela lutreola=1 ((23//0))	Mustela putorius furo=1 ((2//0))	Neovision vision=1 ((14//0))	Neovison vison=0.998922413793103 ((927//1))	P1 culture=1 ((5//0))	P2 culture=1 ((3//0))
RPLLESELVIGAVIL	2019-12=1 ((24//0))	2020-01=1 ((609//0))	2020-02=1 ((1623//0))	2020-03=0.999788887822666 ((52094//11))	2020-04=0.999491917728308 ((53114//27))	2020-05=0.999364485981308 ((26733//17))	2020-06=0.998654811509564 ((30438//41))	2020-07=0.999524644225913 ((33643//16))	2020-08=0.998985829016254 ((36446//37))	2020-09=0.999608954932056 ((40900//16))	2020-10=0.999548702519744 ((66445//30))	2020-11=0.999452417113515 ((96736//53))	2020-12=0.999150316700139 ((129350//110))	2021-01=0.998495275512018 ((230260//347))	2021-02=0.998379920688655 ((247734//402))	2021-03=0.998874641071059 ((395872//446))	2021-04=0.999082965654468 ((404194//371))	2021-05=0.999071651070189 ((308864//287))	2021-06=0.999295545026749 ((248244//175))	2021-07=0.999476292691698 ((444672//233))	2021-08=0.999394905170295 ((581375//352))	2021-09=0.999052815539161 ((149776//142))	>M=0.999128106225172 ((3616551//3156))	Alpha:=0.998814731407025 ((1078644//1280))	Beta:=0.999877342001165 ((32607//4))	Delta:=0.999448364193764 ((1261006//696))	Eta:=0.99942946797889 ((7007//4))	Gamma:=0.999059139784946 ((89196//84))	Kappa:=0.999663356337317 ((5939//2))	Lambda:=0.99890049477735 ((5451//6))	Lota:=0.999060538874901 ((26586//25))	Mu:=0.999507449821451 ((8117//4))	Zeta:=0.998095238095238 ((4716//9))	Aonyx cinereus=1 ((5//0))	Canis lupus familiaris=1 ((26//0))	Dog=1 ((2//0))	Environment=1 ((1224//0))	Felis catus=1 ((66//0))	Gorilla gorilla gorilla=1 ((3//0))	Human=0.999128360222485 ((3614167//3153))	Mesocricetus auratus=1 ((2//0))	Mus musculus=1 ((3//0))	Mus musculus (BALB/c mice)=notfoound	Mustela lutreola=1 ((23//0))	Mustela putorius furo=1 ((2//0))	Neovision vision=1 ((14//0))	Neovison vison=1 ((928//0))	P1 culture=1 ((5//0))	P2 culture=1 ((3//0))
SFNPETNILLNVPLH	2019-12=1 ((24//0))	2020-01=0.998357963875205 ((608//1))	2020-02=0.998767714109673 ((1621//2))	2020-03=0.999309087419633 ((52069//36))	2020-04=0.998607478218325 ((53067//74))	2020-05=0.998392523364486 ((26707//43))	2020-06=0.998457954657305 ((30432//47))	2020-07=0.997563801657803 ((33577//82))	2020-08=0.992626702847902 ((36214//269))	2020-09=0.996602795972236 ((40777//139))	2020-10=0.99830011282437 ((66362//113))	2020-11=0.997396398351052 ((96537//252))	2020-12=0.997914413718523 ((129190//270))	2021-01=0.997198697350904 ((229961//646))	2021-02=0.997211206757585 ((247444//692))	2021-03=0.997653399542791 ((395388//930))	2021-04=0.997686403915316 ((403629//936))	2021-05=0.997295819842084 ((308315//836))	2021-06=0.998317358978178 ((248001//418))	2021-07=0.998896393612119 ((444414//491))	2021-08=0.998886075427133 ((581079//648))	2021-09=0.998499179551488 ((149693//225))	>M=0.997986853632076 ((3612420//7287))	Alpha:=0.997892444283116 ((1077648//2276))	Beta:=0.99625893103554 ((32489//122))	Delta:=0.9988808767839 ((1260290//1412))	Eta:=0.998716302952503 ((7002//9))	Gamma:=0.998980734767025 ((89189//91))	Kappa:=0.998148459855243 ((5930//11))	Lambda:=0.996884735202492 ((5440//17))	Lota:=0.997782871744767 ((26552//59))	Mu:=0.99766038665189 ((8102//19))	Zeta:=0.998095238095238 ((4716//9))	Aonyx cinereus=1 ((5//0))	Canis lupus familiaris=1 ((26//0))	Dog=1 ((2//0))	Environment=0.999183006535948 ((1223//1))	Felis catus=0.984848484848485 ((65//1))	Gorilla gorilla gorilla=1 ((3//0))	Human=0.997987736777504 ((3610041//7279))	Mesocricetus auratus=1 ((2//0))	Mus musculus=1 ((3//0))	Mus musculus (BALB/c mice)=notfoound	Mustela lutreola=0.956521739130435 ((22//1))	Mustela putorius furo=1 ((2//0))	Neovision vision=1 ((14//0))	Neovison vison=0.997844827586207 ((926//2))	P1 culture=1 ((5//0))	P2 culture=1 ((3//0))
YRINWITGGIAIAMA	2019-12=1 ((24//0))	2020-01=0.995073891625616 ((606//3))	2020-02=0.998767714109673 ((1621//2))	2020-03=0.998848479032722 ((52045//60))	2020-04=0.998400481737265 ((53056//85))	2020-05=0.998728971962617 ((26716//34))	2020-06=0.996062862954821 ((30359//120))	2020-07=0.996939897204314 ((33556//103))	2020-08=0.99577885590549 ((36329//154))	2020-09=0.996529475021996 ((40774//142))	2020-10=0.997457690861226 ((66306//169))	2020-11=0.996404550103834 ((96441//348))	2020-12=0.994361192646377 ((128730//730))	2021-01=0.989844193801576 ((228265//2342))	2021-02=0.985197633555792 ((244463//3673))	2021-03=0.974563355689118 ((386237//10081))	2021-04=0.945939465846032 ((382694//21871))	2021-05=0.838978363324071 ((259371//49780))	2021-06=0.39532402916041 ((98206//150213))	2021-07=0.0923950056753689 ((41107//403798))	2021-08=0.032902031365228 ((19140//562587))	2021-09=0.00297495964460572 ((446//149472))	>M=0.621652526019371 ((2250200//1369507))	Alpha:=0.994964460462032 ((1074486//5438))	Beta:=0.996994879028549 ((32513//98))	Delta:=0.000650708328908094 ((821//1260881))	Eta:=0.00128369704749679 ((9//7002))	Gamma:=0.996135752688172 ((88935//345))	Kappa:=0.412051843124053 ((2448//3493))	Lambda:=0.971779365951988 ((5303//154))	Lota:=0.997632557964751 ((26548//63))	Mu:=0.996798423839429 ((8095//26))	Zeta:=0.997671957671958 ((4714//11))	Aonyx cinereus=1 ((5//0))	Canis lupus familiaris=0.961538461538462 ((25//1))	Dog=notfoound	Environment=0.77859477124183 ((953//271))	Felis catus=0.96969696969697 ((64//2))	Gorilla gorilla gorilla=1 ((3//0))	Human=0.621486349009764 ((2248115//1369205))	Mesocricetus auratus=1 ((2//0))	Mus musculus=1 ((3//0))	Mus musculus (BALB/c mice)=notfoound	Mustela lutreola=1 ((23//0))	Mustela putorius furo=1 ((2//0))	Neovision vision=1 ((14//0))	Neovison vison=0.99676724137931 ((925//3))	P1 culture=0.8 ((4//1))	P2 culture=0.666666666666667 ((2//1))
ASQRVAGDSGFAAYS	2019-12=1 ((24//0))	2020-01=1 ((609//0))	2020-02=1 ((1623//0))	2020-03=0.999635351693695 ((52086//19))	2020-04=0.999623642761709 ((53121//20))	2020-05=0.999177570093458 ((26728//22))	2020-06=0.999376619967847 ((30460//19))	2020-07=0.999257256602989 ((33634//25))	2020-08=0.999534029548009 ((36466//17))	2020-09=0.999731156515788 ((40905//11))	2020-10=0.999654005265137 ((66452//23))	2020-11=0.999638388659868 ((96754//35))	2020-12=0.999544260775529 ((129401//59))	2021-01=0.999670434982459 ((230531//76))	2021-02=0.999500274043267 ((248012//124))	2021-03=0.999644225091972 ((396177//141))	2021-04=0.999589682745665 ((404399//166))	2021-05=0.999543912198246 ((309010//141))	2021-06=0.996980907257496 ((247669//750))	2021-07=0.991701599217811 ((441213//3692))	2021-08=0.992848879285301 ((577567//4160))	2021-09=0.996051174642138 ((149326//592))	>M=0.997206679988187 ((3609596//10111))	Alpha:=0.999722202673522 ((1079624//300))	Beta:=0.999601361503787 ((32598//13))	Delta:=0.993190151081634 ((1253110//8592))	Eta:=0.99942946797889 ((7007//4))	Gamma:=0.999652777777778 ((89249//31))	Kappa:=0.999495034505975 ((5938//3))	Lambda:=0.998167491295584 ((5447//10))	Lota:=0.999774529329976 ((26605//6))	Mu:=0.999507449821451 ((8117//4))	Zeta:=0.99957671957672 ((4723//2))	Aonyx cinereus=1 ((5//0))	Canis lupus familiaris=1 ((26//0))	Dog=1 ((2//0))	Environment=0.999183006535948 ((1223//1))	Felis catus=1 ((66//0))	Gorilla gorilla gorilla=1 ((3//0))	Human=0.997206218968739 ((3607214//10106))	Mesocricetus auratus=1 ((2//0))	Mus musculus=1 ((3//0))	Mus musculus (BALB/c mice)=notfoound	Mustela lutreola=1 ((23//0))	Mustela putorius furo=1 ((2//0))	Neovision vision=1 ((14//0))	Neovison vison=0.998922413793103 ((927//1))	P1 culture=1 ((5//0))	P2 culture=1 ((3//0))
DIKDLPKEITVATSRT	2019-12=1 ((24//0))	2020-01=0.998357963875205 ((608//1))	2020-02=0.992606284658041 ((1611//12))	2020-03=0.979809999040399 ((51053//1052))	2020-04=0.993037391091624 ((52771//370))	2020-05=0.997719626168224 ((26689//61))	2020-06=0.997867384100528 ((30414//65))	2020-07=0.999049288451826 ((33627//32))	2020-08=0.998931008963079 ((36444//39))	2020-09=0.996138429954052 ((40758//158))	2020-10=0.998871756299361 ((66400//75))	2020-11=0.99890483422703 ((96683//106))	2020-12=0.998872238529275 ((129314//146))	2021-01=0.998881213493086 ((230349//258))	2021-02=0.999089209143373 ((247910//226))	2021-03=0.999036127554136 ((395936//382))	2021-04=0.998922299259699 ((404129//436))	2021-05=0.998974611112369 ((308834//317))	2021-06=0.999066093978319 ((248187//232))	2021-07=0.998981805104461 ((444452//453))	2021-08=0.998868885233108 ((581069//658))	2021-09=0.999032804599848 ((149773//145))	>M=0.998541318399528 ((3614427//5280))	Alpha:=0.999058267063238 ((1078907//1017))	Beta:=0.99696421452884 ((32512//99))	Delta:=0.998993423169655 ((1260432//1270))	Eta:=0.999857366994723 ((7010//1))	Gamma:=0.998935931899642 ((89185//95))	Kappa:=0.998485103517926 ((5932//9))	Lambda:=0.998533993036467 ((5449//8))	Lota:=0.998872646649882 ((26581//30))	Mu:=0.999507449821451 ((8117//4))	Zeta:=0.997671957671958 ((4714//11))	Aonyx cinereus=1 ((5//0))	Canis lupus familiaris=1 ((26//0))	Dog=1 ((2//0))	Environment=0.999183006535948 ((1223//1))	Felis catus=0.954545454545455 ((63//3))	Gorilla gorilla gorilla=1 ((3//0))	Human=0.998541738082337 ((3612045//5275))	Mesocricetus auratus=1 ((2//0))	Mus musculus=1 ((3//0))	Mus musculus (BALB/c mice)=notfoound	Mustela lutreola=1 ((23//0))	Mustela putorius furo=1 ((2//0))	Neovision vision=1 ((14//0))	Neovison vison=1 ((928//0))	P1 culture=1 ((5//0))	P2 culture=1 ((3//0))
YIIKLIFLWLLWPVTL	2019-12=1 ((24//0))	2020-01=1 ((609//0))	2020-02=0.996919285274184 ((1618//5))	2020-03=0.999673735725938 ((52088//17))	2020-04=0.999360192694906 ((53107//34))	2020-05=0.999289719626168 ((26731//19))	2020-06=0.998720430460317 ((30440//39))	2020-07=0.995721798033215 ((33515//144))	2020-08=0.99517583532056 ((36307//176))	2020-09=0.998313618144491 ((40847//69))	2020-10=0.998856713050019 ((66399//76))	2020-11=0.998522559381748 ((96646//143))	2020-12=0.996832998609609 ((129050//410))	2021-01=0.997259406696241 ((229975//632))	2021-02=0.998001096173066 ((247640//496))	2021-03=0.999162288869039 ((395986//332))	2021-04=0.99941912918814 ((404330//235))	2021-05=0.99931748563 ((308940//211))	2021-06=0.999392155994509 ((248268//151))	2021-07=0.999011024825525 ((444465//440))	2021-08=0.999126738143493 ((581219//508))	2021-09=0.999059485852266 ((149777//141))	>M=0.998810124686888 ((3615400//4307))	Alpha:=0.99927031902245 ((1079136//788))	Beta:=0.998497439514274 ((32562//49))	Delta:=0.99929618879894 ((1260814//888))	Eta:=1 ((7011//0))	Gamma:=0.999630376344086 ((89247//33))	Kappa:=0.995791954216462 ((5916//25))	Lambda:=0.999266996518233 ((5453//4))	Lota:=0.999511480214949 ((26598//13))	Mu:=1 ((8121//0))	Zeta:=0.997671957671958 ((4714//11))	Aonyx cinereus=1 ((5//0))	Canis lupus familiaris=1 ((26//0))	Dog=1 ((2//0))	Environment=0.997549019607843 ((1221//3))	Felis catus=1 ((66//0))	Gorilla gorilla gorilla=1 ((3//0))	Human=0.998810998197561 ((3613019//4301))	Mesocricetus auratus=1 ((2//0))	Mus musculus=1 ((3//0))	Mus musculus (BALB/c mice)=notfoound	Mustela lutreola=1 ((23//0))	Mustela putorius furo=1 ((2//0))	Neovision vision=1 ((14//0))	Neovison vison=1 ((928//0))	P1 culture=1 ((5//0))	P2 culture=1 ((3//0))
AAYSRYRIGNYKLNTD	2019-12=1 ((24//0))	2020-01=0.988505747126437 ((602//7))	2020-02=0.991990141712877 ((1610//13))	2020-03=0.999174743306784 ((52062//43))	2020-04=0.998870928285128 ((53081//60))	2020-05=0.998728971962617 ((26716//34))	2020-06=0.997933003051281 ((30416//63))	2020-07=0.998157996375412 ((33597//62))	2020-08=0.998985829016254 ((36446//37))	2020-09=0.99755596832535 ((40816//100))	2020-10=0.996404663407296 ((66236//239))	2020-11=0.99561933690812 ((96365//424))	2020-12=0.99615325196972 ((128962//498))	2021-01=0.997909863967703 ((230125//482))	2021-02=0.998069606989715 ((247657//479))	2021-03=0.99793095443558 ((395498//820))	2021-04=0.997327994265446 ((403484//1081))	2021-05=0.99727641185052 ((308309//842))	2021-06=0.995225808009854 ((247233//1186))	2021-07=0.99068115665142 ((440759//4146))	2021-08=0.991489134937866 ((576776//4951))	2021-09=0.994130124468042 ((149038//880))	>M=0.995433884565795 ((3603179//16528))	Alpha:=0.997770213459466 ((1077516//2408))	Beta:=0.998650762012818 ((32567//44))	Delta:=0.992019510153745 ((1251633//10069))	Eta:=0.99942946797889 ((7007//4))	Gamma:=0.993604390681004 ((88709//571))	Kappa:=0.998653425349268 ((5933//8))	Lambda:=0.994868975627634 ((5429//28))	Lota:=0.998308969974822 ((26566//45))	Mu:=0.997906661741165 ((8104//17))	Zeta:=0.996825396825397 ((4710//15))	Aonyx cinereus=1 ((5//0))	Canis lupus familiaris=1 ((26//0))	Dog=1 ((2//0))	Environment=0.999183006535948 ((1223//1))	Felis catus=1 ((66//0))	Gorilla gorilla gorilla=1 ((3//0))	Human=0.995431977264936 ((3600796//16524))	Mesocricetus auratus=1 ((2//0))	Mus musculus=1 ((3//0))	Mus musculus (BALB/c mice)=notfoound	Mustela lutreola=1 ((23//0))	Mustela putorius furo=1 ((2//0))	Neovision vision=1 ((14//0))	Neovison vison=1 ((928//0))	P1 culture=1 ((5//0))	P2 culture=1 ((3//0))
ADSNGTITVEELKKLL	2019-12=notfoound	2020-01=0.991789819376026 ((604//5))	2020-02=0.985828712261245 ((1600//23))	2020-03=0.985932252183092 ((51372//733))	2020-04=0.988314107751077 ((52520//621))	2020-05=0.989644859813084 ((26473//277))	2020-06=0.989829062633289 ((30169//310))	2020-07=0.983273418699308 ((33096//563))	2020-08=0.981087081654469 ((35793//690))	2020-09=0.981132075471698 ((40144//772))	2020-10=0.985738999623919 ((65527//948))	2020-11=0.986072797528645 ((95441//1348))	2020-12=0.990251815232504 ((128198//1262))	2021-01=0.989484274111367 ((228182//2425))	2021-02=0.989610536157591 ((245558//2578))	2021-03=0.989770840587609 ((392264//4054))	2021-04=0.989339166759359 ((400252//4313))	2021-05=0.989862559073074 ((306017//3134))	2021-06=0.992810533815851 ((246633//1786))	2021-07=0.994828109371664 ((442604//2301))	2021-08=0.994868727083323 ((578742//2985))	2021-09=0.993669872863832 ((148969//949))	>M=0.991061707480744 ((3587353//32354))	Alpha:=0.988982558031862 ((1068026//11898))	Beta:=0.995492318542823 ((32464//147))	Delta:=0.994879139448142 ((1255241//6461))	Eta:=0.992725716730852 ((6960//51))	Gamma:=0.986055107526882 ((88035//1245))	Kappa:=0.995791954216462 ((5916//25))	Lambda:=0.990837456477918 ((5407//50))	Lota:=0.995565743489534 ((26493//118))	Mu:=0.992611747321758 ((8061//60))	Zeta:=0.995978835978836 ((4706//19))	Aonyx cinereus=1 ((5//0))	Canis lupus familiaris=1 ((26//0))	Dog=1 ((2//0))	Environment=0.995098039215686 ((1218//6))	Felis catus=1 ((66//0))	Gorilla gorilla gorilla=1 ((3//0))	Human=0.991062996914843 ((3584992//32328))	Mesocricetus auratus=1 ((2//0))	Mus musculus=1 ((3//0))	Mus musculus (BALB/c mice)=notfoound	Mustela lutreola=0.956521739130435 ((22//1))	Mustela putorius furo=1 ((2//0))	Neovision vision=1 ((14//0))	Neovison vison=0.995689655172414 ((924//4))	P1 culture=1 ((5//0))	P2 culture=1 ((3//0))
AGDSGFAAYSRYRIGN	2019-12=1 ((24//0))	2020-01=1 ((609//0))	2020-02=1 ((1623//0))	2020-03=0.999654543709817 ((52087//18))	2020-04=0.999698914209368 ((53125//16))	2020-05=0.999401869158879 ((26734//16))	2020-06=0.999409429443223 ((30461//18))	2020-07=0.999138417659467 ((33630//29))	2020-08=0.999588849601184 ((36468//15))	2020-09=0.999780037149281 ((40907//9))	2020-10=0.999533659270402 ((66444//31))	2020-11=0.999493744123816 ((96740//49))	2020-12=0.999003553221072 ((129331//129))	2021-01=0.999228124037865 ((230429//178))	2021-02=0.99938340265016 ((247983//153))	2021-03=0.999235462431684 ((396015//303))	2021-04=0.998924771050387 ((404130//435))	2021-05=0.999230149667962 ((308913//238))	2021-06=0.997009085456426 ((247676//743))	2021-07=0.991946595340578 ((441322//3583))	2021-08=0.993048285535999 ((577683//4044))	2021-09=0.996531437185662 ((149398//520))	>M=0.997081531737237 ((3609143//10564))	Alpha:=0.999404587730248 ((1079281//643))	Beta:=0.999662690503204 ((32600//11))	Delta:=0.993458043182939 ((1253448//8254))	Eta:=0.999857366994723 ((7010//1))	Gamma:=0.994668458781362 ((88804//476))	Kappa:=0.999663356337317 ((5939//2))	Lambda:=0.993769470404984 ((5423//34))	Lota:=0.998872646649882 ((26581//30))	Mu:=0.999138037187538 ((8114//7))	Zeta:=0.99957671957672 ((4723//2))	Aonyx cinereus=1 ((5//0))	Canis lupus familiaris=1 ((26//0))	Dog=1 ((2//0))	Environment=0.999183006535948 ((1223//1))	Felis catus=1 ((66//0))	Gorilla gorilla gorilla=1 ((3//0))	Human=0.997080988134862 ((3606761//10559))	Mesocricetus auratus=1 ((2//0))	Mus musculus=1 ((3//0))	Mus musculus (BALB/c mice)=notfoound	Mustela lutreola=1 ((23//0))	Mustela putorius furo=1 ((2//0))	Neovision vision=1 ((14//0))	Neovison vison=0.998922413793103 ((927//1))	P1 culture=1 ((5//0))	P2 culture=1 ((3//0))
AGHHLGRCDIKDLPKE	2019-12=1 ((24//0))	2020-01=0.998357963875205 ((608//1))	2020-02=0.99815157116451 ((1620//3))	2020-03=0.999155551290663 ((52061//44))	2020-04=0.998983835456615 ((53087//54))	2020-05=0.999102803738318 ((26726//24))	2020-06=0.998097050428164 ((30421//58))	2020-07=0.998573932677739 ((33611//48))	2020-08=0.998876188909903 ((36442//41))	2020-09=0.998338058461238 ((40848//68))	2020-10=0.998254983076345 ((66359//116))	2020-11=0.997561706392255 ((96553//236))	2020-12=0.997057006025027 ((129079//381))	2021-01=0.997012232933085 ((229918//689))	2021-02=0.997469129832028 ((247508//628))	2021-03=0.998029360261204 ((395537//781))	2021-04=0.998230197866845 ((403849//716))	2021-05=0.997156729235875 ((308272//879))	2021-06=0.998321384435168 ((248002//417))	2021-07=0.998325485215945 ((444160//745))	2021-08=0.998506172139165 ((580858//869))	2021-09=0.998759321762564 ((149732//186))	>M=0.998059787712099 ((3612684//7023))	Alpha:=0.998417481230161 ((1078215//1709))	Beta:=0.982214590168961 ((32031//580))	Delta:=0.99862725112586 ((1259970//1732))	Eta:=0.999714733989445 ((7009//2))	Gamma:=0.998823924731183 ((89175//105))	Kappa:=0.998485103517926 ((5932//9))	Lambda:=0.997617738684259 ((5444//13))	Lota:=0.99838412686483 ((26568//43))	Mu:=0.999753724910725 ((8119//2))	Zeta:=0.997037037037037 ((4711//14))	Aonyx cinereus=1 ((5//0))	Canis lupus familiaris=1 ((26//0))	Dog=1 ((2//0))	Environment=1 ((1224//0))	Felis catus=0.96969696969697 ((64//2))	Gorilla gorilla gorilla=1 ((3//0))	Human=0.998060166089812 ((3610303//7017))	Mesocricetus auratus=1 ((2//0))	Mus musculus=1 ((3//0))	Mus musculus (BALB/c mice)=notfoound	Mustela lutreola=1 ((23//0))	Mustela putorius furo=1 ((2//0))	Neovision vision=1 ((14//0))	Neovison vison=0.998922413793103 ((927//1))	P1 culture=1 ((5//0))	P2 culture=1 ((3//0))
AGHHLGRCDIKDLPKEITVATSRTLS	2019-12=1 ((24//0))	2020-01=0.998357963875205 ((608//1))	2020-02=0.990757855822551 ((1608//15))	2020-03=0.97908070242779 ((51015//1090))	2020-04=0.992717487439077 ((52754//387))	2020-05=0.997233644859813 ((26676//74))	2020-06=0.996423767183963 ((30370//109))	2020-07=0.998068867167771 ((33594//65))	2020-08=0.998163528218622 ((36416//67))	2020-09=0.995014175383713 ((40712//204))	2020-10=0.997532907107935 ((66311//164))	2020-11=0.997045118763496 ((96503//286))	2020-12=0.996462227715124 ((129002//458))	2021-01=0.996474521588677 ((229794//813))	2021-02=0.9970016442596 ((247392//744))	2021-03=0.997547424038272 ((395346//972))	2021-04=0.997807521659066 ((403678//887))	2021-05=0.996778273400377 ((308155//996))	2021-06=0.997995322418978 ((247921//498))	2021-07=0.997970353221474 ((444002//903))	2021-08=0.997976714163173 ((580550//1177))	2021-09=0.998259048279726 ((149657//261))	>M=0.997166897762719 ((3609452//10255))	Alpha:=0.997978561454325 ((1077741//2183))	Beta:=0.98178528717304 ((32017//594))	Delta:=0.998208768790095 ((1259442//2260))	Eta:=0.999572100984168 ((7008//3))	Gamma:=0.998510304659498 ((89147//133))	Kappa:=0.998148459855243 ((5930//11))	Lambda:=0.997251236943375 ((5442//15))	Lota:=0.997970763969787 ((26557//54))	Mu:=0.999261174732176 ((8115//6))	Zeta:=0.996825396825397 ((4710//15))	Aonyx cinereus=1 ((5//0))	Canis lupus familiaris=1 ((26//0))	Dog=1 ((2//0))	Environment=0.999183006535948 ((1223//1))	Felis catus=0.954545454545455 ((63//3))	Gorilla gorilla gorilla=1 ((3//0))	Human=0.997167516282773 ((3607074//10246))	Mesocricetus auratus=1 ((2//0))	Mus musculus=1 ((3//0))	Mus musculus (BALB/c mice)=notfoound	Mustela lutreola=1 ((23//0))	Mustela putorius furo=1 ((2//0))	Neovision vision=1 ((14//0))	Neovison vison=0.998922413793103 ((927//1))	P1 culture=1 ((5//0))	P2 culture=1 ((3//0))
ASQRVAGDSGFAAYSR	2019-12=1 ((24//0))	2020-01=1 ((609//0))	2020-02=1 ((1623//0))	2020-03=0.999635351693695 ((52086//19))	2020-04=0.999623642761709 ((53121//20))	2020-05=0.999177570093458 ((26728//22))	2020-06=0.999376619967847 ((30460//19))	2020-07=0.999227546867108 ((33633//26))	2020-08=0.999534029548009 ((36466//17))	2020-09=0.999731156515788 ((40905//11))	2020-10=0.999654005265137 ((66452//23))	2020-11=0.999628056907293 ((96753//36))	2020-12=0.999536536381894 ((129400//60))	2021-01=0.99966176221884 ((230529//78))	2021-02=0.999500274043267 ((248012//124))	2021-03=0.999639178639375 ((396175//143))	2021-04=0.999587210954976 ((404398//167))	2021-05=0.999537442867725 ((309008//143))	2021-06=0.996980907257496 ((247669//750))	2021-07=0.991692608534406 ((441209//3696))	2021-08=0.992848879285301 ((577567//4160))	2021-09=0.996051174642138 ((149326//592))	>M=0.997202812271822 ((3609582//10125))	Alpha:=0.99971757271808 ((1079619//305))	Beta:=0.999601361503787 ((32598//13))	Delta:=0.993189358501453 ((1253109//8593))	Eta:=0.99942946797889 ((7007//4))	Gamma:=0.999641577060932 ((89248//32))	Kappa:=0.999495034505975 ((5938//3))	Lambda:=0.998167491295584 ((5447//10))	Lota:=0.999774529329976 ((26605//6))	Mu:=0.999384312276813 ((8116//5))	Zeta:=0.99957671957672 ((4723//2))	Aonyx cinereus=1 ((5//0))	Canis lupus familiaris=1 ((26//0))	Dog=1 ((2//0))	Environment=0.999183006535948 ((1223//1))	Felis catus=1 ((66//0))	Gorilla gorilla gorilla=1 ((3//0))	Human=0.997202348700143 ((3607200//10120))	Mesocricetus auratus=1 ((2//0))	Mus musculus=1 ((3//0))	Mus musculus (BALB/c mice)=notfoound	Mustela lutreola=1 ((23//0))	Mustela putorius furo=1 ((2//0))	Neovision vision=1 ((14//0))	Neovison vison=0.998922413793103 ((927//1))	P1 culture=1 ((5//0))	P2 culture=1 ((3//0))
AYSRYRIGNYKLNTDH	2019-12=1 ((24//0))	2020-01=0.986863711001642 ((601//8))	2020-02=0.991990141712877 ((1610//13))	2020-03=0.999174743306784 ((52062//43))	2020-04=0.998814474699385 ((53078//63))	2020-05=0.998542056074766 ((26711//39))	2020-06=0.997900193575905 ((30415//64))	2020-07=0.998128286639532 ((33596//63))	2020-08=0.99904064906943 ((36448//35))	2020-09=0.997287124841138 ((40805//111))	2020-10=0.996374576908612 ((66234//241))	2020-11=0.995578009897819 ((96361//428))	2020-12=0.99613780318245 ((128960//500))	2021-01=0.997896854822273 ((230122//485))	2021-02=0.998073637037754 ((247658//478))	2021-03=0.997941047340772 ((395502//816))	2021-04=0.997320578893379 ((403481//1084))	2021-05=0.99722789187161 ((308294//857))	2021-06=0.995193604353934 ((247225//1194))	2021-07=0.990645193917803 ((440743//4162))	2021-08=0.99153211042293 ((576801//4926))	2021-09=0.994176816659774 ((149045//873))	>M=0.995423662743973 ((3603142//16565))	Alpha:=0.997770213459466 ((1077516//2408))	Beta:=0.998650762012818 ((32567//44))	Delta:=0.992025058215014 ((1251640//10062))	Eta:=0.99942946797889 ((7007//4))	Gamma:=0.993413978494624 ((88692//588))	Kappa:=0.998653425349268 ((5933//8))	Lambda:=0.994868975627634 ((5429//28))	Lota:=0.998233813084815 ((26564//47))	Mu:=0.997906661741165 ((8104//17))	Zeta:=0.997037037037037 ((4711//14))	Aonyx cinereus=1 ((5//0))	Canis lupus familiaris=1 ((26//0))	Dog=1 ((2//0))	Environment=0.999183006535948 ((1223//1))	Felis catus=1 ((66//0))	Gorilla gorilla gorilla=1 ((3//0))	Human=0.995421748697931 ((3600759//16561))	Mesocricetus auratus=1 ((2//0))	Mus musculus=1 ((3//0))	Mus musculus (BALB/c mice)=notfoound	Mustela lutreola=1 ((23//0))	Mustela putorius furo=1 ((2//0))	Neovision vision=1 ((14//0))	Neovison vison=1 ((928//0))	P1 culture=1 ((5//0))	P2 culture=1 ((3//0))
CDIKDLPKEITVATSR	2019-12=1 ((24//0))	2020-01=0.998357963875205 ((608//1))	2020-02=1 ((1623//0))	2020-03=0.999827271854908 ((52096//9))	2020-04=0.999247285523419 ((53101//40))	2020-05=0.999214953271028 ((26729//21))	2020-06=0.999278191541717 ((30457//22))	2020-07=0.999405805282391 ((33639//20))	2020-08=0.998931008963079 ((36444//39))	2020-09=0.996553915338743 ((40775//141))	2020-10=0.999292967280933 ((66428//47))	2020-11=0.999276777319737 ((96719//70))	2020-12=0.999173489881044 ((129353//107))	2021-01=0.999080687056334 ((230395//212))	2021-02=0.999226230776671 ((247944//192))	2021-03=0.999195090810915 ((395999//319))	2021-04=0.999087909235846 ((404196//369))	2021-05=0.999107232388056 ((308875//276))	2021-06=0.999158679489089 ((248210//209))	2021-07=0.999166114114249 ((444534//371))	2021-08=0.999152523434532 ((581234//493))	2021-09=0.999346309315759 ((149820//98))	>M=0.999150207461543 ((3616631//3076))	Alpha:=0.999205499646271 ((1079066//858))	Beta:=0.997148201527092 ((32518//93))	Delta:=0.999228819483523 ((1260729//973))	Eta:=1 ((7011//0))	Gamma:=0.9990479390681 ((89195//85))	Kappa:=0.998653425349268 ((5933//8))	Lambda:=0.998533993036467 ((5449//8))	Lota:=0.999098117319905 ((26587//24))	Mu:=0.999630587366088 ((8118//3))	Zeta:=0.997671957671958 ((4714//11))	Aonyx cinereus=1 ((5//0))	Canis lupus familiaris=1 ((26//0))	Dog=1 ((2//0))	Environment=1 ((1224//0))	Felis catus=0.96969696969697 ((64//2))	Gorilla gorilla gorilla=1 ((3//0))	Human=0.999150199595281 ((3614246//3074))	Mesocricetus auratus=1 ((2//0))	Mus musculus=1 ((3//0))	Mus musculus (BALB/c mice)=notfoound	Mustela lutreola=1 ((23//0))	Mustela putorius furo=1 ((2//0))	Neovision vision=1 ((14//0))	Neovison vison=1 ((928//0))	P1 culture=1 ((5//0))	P2 culture=1 ((3//0))
DSGFAAYSRYRIGNYK	2019-12=1 ((24//0))	2020-01=1 ((609//0))	2020-02=1 ((1623//0))	2020-03=0.999654543709817 ((52087//18))	2020-04=0.999642460623624 ((53122//19))	2020-05=0.99988785046729 ((26747//3))	2020-06=0.99990157157387 ((30476//3))	2020-07=0.999613773433554 ((33646//13))	2020-08=0.999698489707535 ((36472//11))	2020-09=0.999804477466028 ((40908//8))	2020-10=0.999729221511847 ((66457//18))	2020-11=0.999690047422744 ((96759//30))	2020-12=0.999273906998301 ((129366//94))	2021-01=0.999345206346728 ((230456//151))	2021-02=0.999556694715801 ((248026//110))	2021-03=0.99937171665178 ((396069//249))	2021-04=0.999087909235846 ((404196//369))	2021-05=0.999311016299478 ((308938//213))	2021-06=0.997097645510207 ((247698//721))	2021-07=0.991993796428451 ((441343//3562))	2021-08=0.993172054932984 ((577755//3972))	2021-09=0.996591470003602 ((149407//511))	>M=0.997207508784551 ((3609599//10108))	Alpha:=0.999488852919279 ((1079372//552))	Beta:=0.999908006500874 ((32608//3))	Delta:=0.993542056682164 ((1253554//8148))	Eta:=0.999857366994723 ((7010//1))	Gamma:=0.994858870967742 ((88821//459))	Kappa:=0.999663356337317 ((5939//2))	Lambda:=0.995052226498076 ((5430//27))	Lota:=0.999022960429897 ((26585//26))	Mu:=0.999138037187538 ((8114//7))	Zeta:=0.99957671957672 ((4723//2))	Aonyx cinereus=1 ((5//0))	Canis lupus familiaris=1 ((26//0))	Dog=1 ((2//0))	Environment=0.999183006535948 ((1223//1))	Felis catus=1 ((66//0))	Gorilla gorilla gorilla=1 ((3//0))	Human=0.997206771864253 ((3607216//10104))	Mesocricetus auratus=1 ((2//0))	Mus musculus=1 ((3//0))	Mus musculus (BALB/c mice)=notfoound	Mustela lutreola=1 ((23//0))	Mustela putorius furo=1 ((2//0))	Neovision vision=1 ((14//0))	Neovison vison=1 ((928//0))	P1 culture=1 ((5//0))	P2 culture=1 ((3//0))
DSNGTITVEELKKLLE	2019-12=notfoound	2020-01=0.996715927750411 ((607//2))	2020-02=0.985828712261245 ((1600//23))	2020-03=0.98723730927934 ((51440//665))	2020-04=0.989668993808923 ((52592//549))	2020-05=0.992373831775701 ((26546//204))	2020-06=0.996194100856327 ((30363//116))	2020-07=0.995484120146172 ((33507//152))	2020-08=0.986432036839076 ((35988//495))	2020-09=0.985458011535829 ((40321//595))	2020-10=0.98939450921399 ((65770//705))	2020-11=0.990174503300995 ((95838//951))	2020-12=0.994538853699985 ((128753//707))	2021-01=0.995680963717493 ((229611//996))	2021-02=0.996634909888126 ((247301//835))	2021-03=0.996512901256062 ((394936//1382))	2021-04=0.995706499573616 ((402828//1737))	2021-05=0.996082820369334 ((307940//1211))	2021-06=0.996997009085456 ((247673//746))	2021-07=0.997644440948068 ((443857//1048))	2021-08=0.997359586197649 ((580191//1536))	2021-09=0.996711535639483 ((149425//493))	>M=0.995776177464088 ((3604418//15289))	Alpha:=0.996619206536756 ((1076273//3651))	Beta:=0.99696421452884 ((32512//99))	Delta:=0.997491483725951 ((1258537//3165))	Eta:=0.994009413778348 ((6969//42))	Gamma:=0.997457437275986 ((89053//227))	Kappa:=0.997475172529877 ((5926//15))	Lambda:=0.994685724757193 ((5428//29))	Lota:=0.998346548419826 ((26567//44))	Mu:=0.99532077330378 ((8083//38))	Zeta:=0.997883597883598 ((4715//10))	Aonyx cinereus=1 ((5//0))	Canis lupus familiaris=1 ((26//0))	Dog=1 ((2//0))	Environment=0.995915032679739 ((1219//5))	Felis catus=1 ((66//0))	Gorilla gorilla gorilla=1 ((3//0))	Human=0.995780301438634 ((3602056//15264))	Mesocricetus auratus=1 ((2//0))	Mus musculus=1 ((3//0))	Mus musculus (BALB/c mice)=notfoound	Mustela lutreola=0.956521739130435 ((22//1))	Mustela putorius furo=1 ((2//0))	Neovision vision=1 ((14//0))	Neovison vison=0.995689655172414 ((924//4))	P1 culture=1 ((5//0))	P2 culture=1 ((3//0))
FAAYSRYRIGNYKLNT	2019-12=1 ((24//0))	2020-01=1 ((609//0))	2020-02=1 ((1623//0))	2020-03=0.999616159677574 ((52085//20))	2020-04=0.999228467661504 ((53100//41))	2020-05=0.999588785046729 ((26739//11))	2020-06=0.999376619967847 ((30460//19))	2020-07=0.999435515018271 ((33640//19))	2020-08=0.999534029548009 ((36466//17))	2020-09=0.999608954932056 ((40900//16))	2020-10=0.999398270026326 ((66435//40))	2020-11=0.999359431340338 ((96727//62))	2020-12=0.997775374633091 ((129172//288))	2021-01=0.998694749075267 ((230306//301))	2021-02=0.999169810104136 ((247930//206))	2021-03=0.998897350107742 ((395881//437))	2021-04=0.998620740795669 ((404007//558))	2021-05=0.998909917807156 ((308814//337))	2021-06=0.996336834139096 ((247509//910))	2021-07=0.991524033220575 ((441134//3771))	2021-08=0.992697605577874 ((577479//4248))	2021-09=0.996017823076615 ((149321//597))	>M=0.996701114206205 ((3607766//11941))	Alpha:=0.999068452965209 ((1078918//1006))	Beta:=0.998804084511361 ((32572//39))	Delta:=0.993042731167899 ((1252924//8778))	Eta:=0.999572100984168 ((7008//3))	Gamma:=0.994623655913978 ((88800//480))	Kappa:=0.999663356337317 ((5939//2))	Lambda:=0.995235477368517 ((5431//26))	Lota:=0.998835068204878 ((26580//31))	Mu:=0.998522349464352 ((8109//12))	Zeta:=0.999153439153439 ((4721//4))	Aonyx cinereus=1 ((5//0))	Canis lupus familiaris=1 ((26//0))	Dog=1 ((2//0))	Environment=0.999183006535948 ((1223//1))	Felis catus=1 ((66//0))	Gorilla gorilla gorilla=1 ((3//0))	Human=0.99670004312585 ((3605383//11937))	Mesocricetus auratus=1 ((2//0))	Mus musculus=1 ((3//0))	Mus musculus (BALB/c mice)=notfoound	Mustela lutreola=1 ((23//0))	Mustela putorius furo=1 ((2//0))	Neovision vision=1 ((14//0))	Neovison vison=1 ((928//0))	P1 culture=1 ((5//0))	P2 culture=1 ((3//0))
GASQRVAGDSGFAAYS	2019-12=1 ((24//0))	2020-01=1 ((609//0))	2020-02=1 ((1623//0))	2020-03=0.999635351693695 ((52086//19))	2020-04=0.999623642761709 ((53121//20))	2020-05=0.999140186915888 ((26727//23))	2020-06=0.999376619967847 ((30460//19))	2020-07=0.999257256602989 ((33634//25))	2020-08=0.999534029548009 ((36466//17))	2020-09=0.999731156515788 ((40905//11))	2020-10=0.999654005265137 ((66452//23))	2020-11=0.999638388659868 ((96754//35))	2020-12=0.999536536381894 ((129400//60))	2021-01=0.999670434982459 ((230531//76))	2021-02=0.999496243995228 ((248011//125))	2021-03=0.999641701865673 ((396176//142))	2021-04=0.999584739164288 ((404397//168))	2021-05=0.999543912198246 ((309010//141))	2021-06=0.996980907257496 ((247669//750))	2021-07=0.991701599217811 ((441213//3692))	2021-08=0.992848879285301 ((577567//4160))	2021-09=0.996051174642138 ((149326//592))	>M=0.997203641068186 ((3609585//10122))	Alpha:=0.999722202673522 ((1079624//300))	Beta:=0.999601361503787 ((32598//13))	Delta:=0.993190151081634 ((1253110//8592))	Eta:=0.99942946797889 ((7007//4))	Gamma:=0.999652777777778 ((89249//31))	Kappa:=0.999495034505975 ((5938//3))	Lambda:=0.998167491295584 ((5447//10))	Lota:=0.999774529329976 ((26605//6))	Mu:=0.999507449821451 ((8117//4))	Zeta:=0.99957671957672 ((4723//2))	Aonyx cinereus=1 ((5//0))	Canis lupus familiaris=1 ((26//0))	Dog=1 ((2//0))	Environment=0.999183006535948 ((1223//1))	Felis catus=1 ((66//0))	Gorilla gorilla gorilla=1 ((3//0))	Human=0.997203178043413 ((3607203//10117))	Mesocricetus auratus=1 ((2//0))	Mus musculus=1 ((3//0))	Mus musculus (BALB/c mice)=notfoound	Mustela lutreola=1 ((23//0))	Mustela putorius furo=1 ((2//0))	Neovision vision=1 ((14//0))	Neovison vison=0.998922413793103 ((927//1))	P1 culture=1 ((5//0))	P2 culture=1 ((3//0))
GDSGFAAYSRYRIGNY	2019-12=1 ((24//0))	2020-01=1 ((609//0))	2020-02=1 ((1623//0))	2020-03=0.999635351693695 ((52086//19))	2020-04=0.999623642761709 ((53121//20))	2020-05=0.999738317757009 ((26743//7))	2020-06=0.999868762098494 ((30475//4))	2020-07=0.999524644225913 ((33643//16))	2020-08=0.999698489707535 ((36472//11))	2020-09=0.999828917782774 ((40909//7))	2020-10=0.999714178262505 ((66456//19))	2020-11=0.999679715670169 ((96758//31))	2020-12=0.99925845821103 ((129364//96))	2021-01=0.99931918805587 ((230450//157))	2021-02=0.99953654447561 ((248021//115))	2021-03=0.99933134503101 ((396053//265))	2021-04=0.999038473422071 ((404176//389))	2021-05=0.999278669646872 ((308928//223))	2021-06=0.997033238198366 ((247682//737))	2021-07=0.991978062732493 ((441336//3569))	2021-08=0.993091261021063 ((577708//4019))	2021-09=0.996564788751184 ((149403//515))	>M=0.997167726559083 ((3609455//10252))	Alpha:=0.999457369222279 ((1079338//586))	Beta:=0.999846677501457 ((32606//5))	Delta:=0.993488161229831 ((1253486//8216))	Eta:=0.999857366994723 ((7010//1))	Gamma:=0.994769265232975 ((88813//467))	Kappa:=0.999495034505975 ((5938//3))	Lambda:=0.995052226498076 ((5430//27))	Lota:=0.999022960429897 ((26585//26))	Mu:=0.999138037187538 ((8114//7))	Zeta:=0.99957671957672 ((4723//2))	Aonyx cinereus=1 ((5//0))	Canis lupus familiaris=1 ((26//0))	Dog=1 ((2//0))	Environment=0.999183006535948 ((1223//1))	Felis catus=1 ((66//0))	Gorilla gorilla gorilla=1 ((3//0))	Human=0.997166963387259 ((3607072//10248))	Mesocricetus auratus=1 ((2//0))	Mus musculus=1 ((3//0))	Mus musculus (BALB/c mice)=notfoound	Mustela lutreola=1 ((23//0))	Mustela putorius furo=1 ((2//0))	Neovision vision=1 ((14//0))	Neovison vison=1 ((928//0))	P1 culture=1 ((5//0))	P2 culture=1 ((3//0))
GFAAYSRYRIGNYKLN	2019-12=1 ((24//0))	2020-01=1 ((609//0))	2020-02=1 ((1623//0))	2020-03=0.999692927742059 ((52089//16))	2020-04=0.999661278485538 ((53123//18))	2020-05=0.99981308411215 ((26745//5))	2020-06=0.999770333672365 ((30472//7))	2020-07=0.999613773433554 ((33646//13))	2020-08=0.999725899734123 ((36473//10))	2020-09=0.999706716199042 ((40904//12))	2020-10=0.99975930801053 ((66459//16))	2020-11=0.999669383917594 ((96757//32))	2020-12=0.999165765487409 ((129352//108))	2021-01=0.999280160619582 ((230441//166))	2021-02=0.999528484379534 ((248019//117))	2021-03=0.999349007615097 ((396060//258))	2021-04=0.999008811933805 ((404164//401))	2021-05=0.999291608307914 ((308932//219))	2021-06=0.996763532580036 ((247615//804))	2021-07=0.991773524685045 ((441245//3660))	2021-08=0.993134236506127 ((577733//3994))	2021-09=0.996564788751184 ((149403//515))	>M=0.997126010475433 ((3609304//10403))	Alpha:=0.999434219445072 ((1079313//611))	Beta:=0.999938671000583 ((32609//2))	Delta:=0.993394636768429 ((1253368//8334))	Eta:=0.999714733989445 ((7009//2))	Gamma:=0.994870071684588 ((88822//458))	Kappa:=0.999663356337317 ((5939//2))	Lambda:=0.995235477368517 ((5431//26))	Lota:=0.999022960429897 ((26585//26))	Mu:=0.999384312276813 ((8116//5))	Zeta:=0.99957671957672 ((4723//2))	Aonyx cinereus=1 ((5//0))	Canis lupus familiaris=1 ((26//0))	Dog=1 ((2//0))	Environment=0.999183006535948 ((1223//1))	Felis catus=1 ((66//0))	Gorilla gorilla gorilla=1 ((3//0))	Human=0.997125219775967 ((3606921//10399))	Mesocricetus auratus=1 ((2//0))	Mus musculus=1 ((3//0))	Mus musculus (BALB/c mice)=notfoound	Mustela lutreola=1 ((23//0))	Mustela putorius furo=1 ((2//0))	Neovision vision=1 ((14//0))	Neovison vison=1 ((928//0))	P1 culture=1 ((5//0))	P2 culture=1 ((3//0))
GHHLGRCDIKDLPKEI	2019-12=1 ((24//0))	2020-01=0.998357963875205 ((608//1))	2020-02=0.99815157116451 ((1620//3))	2020-03=0.999174743306784 ((52062//43))	2020-04=0.99900265331853 ((53088//53))	2020-05=0.999065420560748 ((26725//25))	2020-06=0.998556383083435 ((30435//44))	2020-07=0.998900739772423 ((33622//37))	2020-08=0.998218348271798 ((36418//65))	2020-09=0.995845146153094 ((40746//170))	2020-10=0.99813463708161 ((66351//124))	2020-11=0.997561706392255 ((96553//236))	2020-12=0.997002935269581 ((129072//388))	2021-01=0.997007896551276 ((229917//690))	2021-02=0.99744091949576 ((247501//635))	2021-03=0.998054592524185 ((395547//771))	2021-04=0.998232669657533 ((403850//715))	2021-05=0.997156729235875 ((308272//879))	2021-06=0.998309308064198 ((247999//420))	2021-07=0.998311999190838 ((444154//751))	2021-08=0.998454601557088 ((580828//899))	2021-09=0.998745981136354 ((149730//188))	>M=0.998017242832086 ((3612530//7177))	Alpha:=0.998429519114308 ((1078228//1696))	Beta:=0.982183925669253 ((32030//581))	Delta:=0.998602681140238 ((1259939//1763))	Eta:=0.999714733989445 ((7009//2))	Gamma:=0.998801523297491 ((89173//107))	Kappa:=0.998485103517926 ((5932//9))	Lambda:=0.997617738684259 ((5444//13))	Lota:=0.998346548419826 ((26567//44))	Mu:=0.999753724910725 ((8119//2))	Zeta:=0.997037037037037 ((4711//14))	Aonyx cinereus=1 ((5//0))	Canis lupus familiaris=1 ((26//0))	Dog=1 ((2//0))	Environment=1 ((1224//0))	Felis catus=0.96969696969697 ((64//2))	Gorilla gorilla gorilla=1 ((3//0))	Human=0.998017593135249 ((3610149//7171))	Mesocricetus auratus=1 ((2//0))	Mus musculus=1 ((3//0))	Mus musculus (BALB/c mice)=notfoound	Mustela lutreola=1 ((23//0))	Mustela putorius furo=1 ((2//0))	Neovision vision=1 ((14//0))	Neovison vison=0.998922413793103 ((927//1))	P1 culture=1 ((5//0))	P2 culture=1 ((3//0))
GRCDIKDLPKEITVAT	2019-12=1 ((24//0))	2020-01=0.998357963875205 ((608//1))	2020-02=0.99815157116451 ((1620//3))	2020-03=0.999309087419633 ((52069//36))	2020-04=0.999172014075761 ((53097//44))	2020-05=0.999289719626168 ((26731//19))	2020-06=0.999081334689458 ((30451//28))	2020-07=0.999405805282391 ((33639//20))	2020-08=0.998876188909903 ((36442//41))	2020-09=0.996773878189461 ((40784//132))	2020-10=0.999262880782249 ((66426//49))	2020-11=0.999266445567162 ((96718//71))	2020-12=0.999204387455585 ((129357//103))	2021-01=0.999059005147285 ((230390//217))	2021-02=0.999036818518877 ((247897//239))	2021-03=0.999210230168703 ((396005//313))	2021-04=0.999065663119647 ((404187//378))	2021-05=0.998702899230473 ((308750//401))	2021-06=0.998957406639589 ((248160//259))	2021-07=0.999080702621908 ((444496//409))	2021-08=0.999076886580819 ((581190//537))	2021-09=0.999112848357102 ((149785//133))	>M=0.999044397792418 ((3616248//3459))	Alpha:=0.999084194813709 ((1078935//989))	Beta:=0.99720953052651 ((32520//91))	Delta:=0.999104384395047 ((1260572//1130))	Eta:=0.999857366994723 ((7010//1))	Gamma:=0.999036738351255 ((89194//86))	Kappa:=0.998821747180609 ((5934//7))	Lambda:=0.998717243906909 ((5450//7))	Lota:=0.999060538874901 ((26586//25))	Mu:=0.999876862455363 ((8120//1))	Zeta:=0.997671957671958 ((4714//11))	Aonyx cinereus=1 ((5//0))	Canis lupus familiaris=1 ((26//0))	Dog=1 ((2//0))	Environment=1 ((1224//0))	Felis catus=0.96969696969697 ((64//2))	Gorilla gorilla gorilla=1 ((3//0))	Human=0.999044320104387 ((3613863//3457))	Mesocricetus auratus=1 ((2//0))	Mus musculus=1 ((3//0))	Mus musculus (BALB/c mice)=notfoound	Mustela lutreola=1 ((23//0))	Mustela putorius furo=1 ((2//0))	Neovision vision=1 ((14//0))	Neovison vison=1 ((928//0))	P1 culture=1 ((5//0))	P2 culture=1 ((3//0))
GTITVEELKKLLEQWN	2019-12=1 ((24//0))	2020-01=0.998357963875205 ((608//1))	2020-02=0.999383857054837 ((1622//1))	2020-03=0.999289895403512 ((52068//37))	2020-04=0.998758021113641 ((53075//66))	2020-05=0.997196261682243 ((26675//75))	2020-06=0.998490764132682 ((30433//46))	2020-07=0.997682640601325 ((33581//78))	2020-08=0.994408354576104 ((36279//204))	2020-09=0.995258578551178 ((40722//194))	2020-10=0.994479127491538 ((66108//367))	2020-11=0.997479052371654 ((96545//244))	2020-12=0.998262011432103 ((129235//225))	2021-01=0.997753754222552 ((230089//518))	2021-02=0.997557790888867 ((247530//606))	2021-03=0.997009976836783 ((395133//1185))	2021-04=0.996363995896827 ((403094//1471))	2021-05=0.99674269208251 ((308144//1007))	2021-06=0.997685362230747 ((247844//575))	2021-07=0.99835695260786 ((444174//731))	2021-08=0.998012813570627 ((580571//1156))	2021-09=0.996938326285036 ((149459//459))	>M=0.997426034759167 ((3610390//9317))	Alpha:=0.997097017938299 ((1076789//3135))	Beta:=0.99766949802214 ((32535//76))	Delta:=0.998109696267423 ((1259317//2385))	Eta:=0.9955783768364 ((6980//31))	Gamma:=0.997983870967742 ((89100//180))	Kappa:=0.999158390843292 ((5936//5))	Lambda:=0.996518233461609 ((5438//19))	Lota:=0.997782871744767 ((26552//59))	Mu:=0.996059598571605 ((8089//32))	Zeta:=0.998941798941799 ((4720//5))	Aonyx cinereus=1 ((5//0))	Canis lupus familiaris=1 ((26//0))	Dog=1 ((2//0))	Environment=0.998366013071895 ((1222//2))	Felis catus=1 ((66//0))	Gorilla gorilla gorilla=1 ((3//0))	Human=0.997425994935477 ((3608009//9311))	Mesocricetus auratus=1 ((2//0))	Mus musculus=1 ((3//0))	Mus musculus (BALB/c mice)=notfoound	Mustela lutreola=0.956521739130435 ((22//1))	Mustela putorius furo=1 ((2//0))	Neovision vision=1 ((14//0))	Neovison vison=1 ((928//0))	P1 culture=1 ((5//0))	P2 culture=1 ((3//0))
HHLGRCDIKDLPKEIT	2019-12=1 ((24//0))	2020-01=0.998357963875205 ((608//1))	2020-02=0.99815157116451 ((1620//3))	2020-03=0.999174743306784 ((52062//43))	2020-04=0.99900265331853 ((53088//53))	2020-05=0.998990654205608 ((26723//27))	2020-06=0.998523573608058 ((30434//45))	2020-07=0.998900739772423 ((33622//37))	2020-08=0.998218348271798 ((36418//65))	2020-09=0.995845146153094 ((40746//170))	2020-10=0.998149680330952 ((66352//123))	2020-11=0.997572038144831 ((96554//235))	2020-12=0.997002935269581 ((129072//388))	2021-01=0.997007896551276 ((229917//690))	2021-02=0.997444949543799 ((247502//634))	2021-03=0.998047022845291 ((395544//774))	2021-04=0.998225254285467 ((403847//718))	2021-05=0.997153494570614 ((308271//880))	2021-06=0.998293206236238 ((247995//424))	2021-07=0.998300760836583 ((444149//756))	2021-08=0.998440849401867 ((580820//907))	2021-09=0.99867927800531 ((149720//198))	>M=0.998007849806628 ((3612496//7211))	Alpha:=0.998426741141043 ((1078225//1699))	Beta:=0.982183925669253 ((32030//581))	Delta:=0.998583659215885 ((1259915//1787))	Eta:=0.999714733989445 ((7009//2))	Gamma:=0.998779121863799 ((89171//109))	Kappa:=0.998485103517926 ((5932//9))	Lambda:=0.997617738684259 ((5444//13))	Lota:=0.998346548419826 ((26567//44))	Mu:=0.999753724910725 ((8119//2))	Zeta:=0.997037037037037 ((4711//14))	Aonyx cinereus=1 ((5//0))	Canis lupus familiaris=1 ((26//0))	Dog=1 ((2//0))	Environment=1 ((1224//0))	Felis catus=0.96969696969697 ((64//2))	Gorilla gorilla gorilla=1 ((3//0))	Human=0.998008193911515 ((3610115//7205))	Mesocricetus auratus=1 ((2//0))	Mus musculus=1 ((3//0))	Mus musculus (BALB/c mice)=notfoound	Mustela lutreola=1 ((23//0))	Mustela putorius furo=1 ((2//0))	Neovision vision=1 ((14//0))	Neovison vison=0.998922413793103 ((927//1))	P1 culture=1 ((5//0))	P2 culture=1 ((3//0))
HLGRCDIKDLPKEITV	2019-12=1 ((24//0))	2020-01=0.998357963875205 ((608//1))	2020-02=0.99815157116451 ((1620//3))	2020-03=0.999155551290663 ((52061//44))	2020-04=0.999021471180444 ((53089//52))	2020-05=0.998841121495327 ((26719//31))	2020-06=0.998457954657305 ((30432//47))	2020-07=0.998900739772423 ((33622//37))	2020-08=0.998218348271798 ((36418//65))	2020-09=0.995820705836348 ((40745//171))	2020-10=0.998149680330952 ((66352//123))	2020-11=0.997572038144831 ((96554//235))	2020-12=0.996987486482311 ((129070//390))	2021-01=0.997003560169466 ((229916//691))	2021-02=0.997473159880066 ((247509//627))	2021-03=0.998041976392695 ((395542//776))	2021-04=0.99822031070409 ((403845//720))	2021-05=0.997108209256965 ((308257//894))	2021-06=0.998277104408278 ((247991//428))	2021-07=0.998298513165732 ((444148//757))	2021-08=0.998428816266049 ((580813//914))	2021-09=0.998685948318414 ((149721//197))	>M=0.99799900931208 ((3612464//7243))	Alpha:=0.998406369337101 ((1078203//1721))	Beta:=0.982275919168379 ((32033//578))	Delta:=0.998580488895159 ((1259911//1791))	Eta:=0.999714733989445 ((7009//2))	Gamma:=0.998801523297491 ((89173//107))	Kappa:=0.998653425349268 ((5933//8))	Lambda:=0.997617738684259 ((5444//13))	Lota:=0.998346548419826 ((26567//44))	Mu:=0.999753724910725 ((8119//2))	Zeta:=0.997037037037037 ((4711//14))	Aonyx cinereus=1 ((5//0))	Canis lupus familiaris=1 ((26//0))	Dog=1 ((2//0))	Environment=1 ((1224//0))	Felis catus=0.96969696969697 ((64//2))	Gorilla gorilla gorilla=1 ((3//0))	Human=0.997999347583294 ((3610083//7237))	Mesocricetus auratus=1 ((2//0))	Mus musculus=1 ((3//0))	Mus musculus (BALB/c mice)=notfoound	Mustela lutreola=1 ((23//0))	Mustela putorius furo=1 ((2//0))	Neovision vision=1 ((14//0))	Neovison vison=0.998922413793103 ((927//1))	P1 culture=1 ((5//0))	P2 culture=1 ((3//0))
HSSSSDNIALLVQ	2019-12=1 ((24//0))	2020-01=0.998357963875205 ((608//1))	2020-02=1 ((1623//0))	2020-03=0.99955858362921 ((52082//23))	2020-04=0.999040289042359 ((53090//51))	2020-05=0.998093457943925 ((26699//51))	2020-06=0.998097050428164 ((30421//58))	2020-07=0.998781900828902 ((33618//41))	2020-08=0.999561439574596 ((36467//16))	2020-09=0.998900185746407 ((40871//45))	2020-10=0.999398270026326 ((66435//40))	2020-11=0.999318104330038 ((96723//66))	2020-12=0.999443843658273 ((129388//72))	2021-01=0.999241133183295 ((230432//175))	2021-02=0.999032788470839 ((247896//240))	2021-03=0.999492831514087 ((396117//201))	2021-04=0.999495754699492 ((404361//204))	2021-05=0.999427464248862 ((308974//177))	2021-06=0.999372028709559 ((248263//156))	2021-07=0.99856373832616 ((444266//639))	2021-08=0.998543990566021 ((580880//847))	2021-09=0.998972771781907 ((149764//154))	>M=0.999087771468796 ((3616405//3302))	Alpha:=0.999286986862038 ((1079154//770))	Beta:=0.999448039005244 ((32593//18))	Delta:=0.998680353998012 ((1260037//1665))	Eta:=1 ((7011//0))	Gamma:=0.999451164874552 ((89231//49))	Kappa:=0.999663356337317 ((5939//2))	Lambda:=0.999450247388675 ((5454//3))	Lota:=0.99875991131487 ((26578//33))	Mu:=0.999384312276813 ((8116//5))	Zeta:=0.99978835978836 ((4724//1))	Aonyx cinereus=1 ((5//0))	Canis lupus familiaris=1 ((26//0))	Dog=1 ((2//0))	Environment=1 ((1224//0))	Felis catus=1 ((66//0))	Gorilla gorilla gorilla=1 ((3//0))	Human=0.999089381088762 ((3614026//3294))	Mesocricetus auratus=1 ((2//0))	Mus musculus=1 ((3//0))	Mus musculus (BALB/c mice)=notfoound	Mustela lutreola=1 ((23//0))	Mustela putorius furo=1 ((2//0))	Neovision vision=1 ((14//0))	Neovison vison=1 ((928//0))	P1 culture=1 ((5//0))	P2 culture=1 ((3//0))
IKDLPKEITVATSRTL	2019-12=1 ((24//0))	2020-01=1 ((609//0))	2020-02=0.992606284658041 ((1611//12))	2020-03=0.979809999040399 ((51053//1052))	2020-04=0.99301857322971 ((52770//371))	2020-05=0.997719626168224 ((26689//61))	2020-06=0.997867384100528 ((30414//65))	2020-07=0.999078998187706 ((33628//31))	2020-08=0.998985829016254 ((36446//37))	2020-09=0.996236191221038 ((40762//154))	2020-10=0.998901842798044 ((66402//73))	2020-11=0.998915165979605 ((96684//105))	2020-12=0.998949482465626 ((129324//136))	2021-01=0.998950595602042 ((230365//242))	2021-02=0.999052938711029 ((247901//235))	2021-03=0.998983139801876 ((395915//403))	2021-04=0.998964319701408 ((404146//419))	2021-05=0.999000488434454 ((308842//309))	2021-06=0.999150628575109 ((248208//211))	2021-07=0.999103179330419 ((444506//399))	2021-08=0.998932488951003 ((581106//621))	2021-09=0.999086167104684 ((149781//137))	>M=0.998583587014087 ((3614580//5127))	Alpha:=0.999039747241473 ((1078887//1037))	Beta:=0.997117537027383 ((32517//94))	Delta:=0.999081399569787 ((1260543//1159))	Eta:=0.999857366994723 ((7010//1))	Gamma:=0.999003136200717 ((89191//89))	Kappa:=0.998821747180609 ((5934//7))	Lambda:=0.998533993036467 ((5449//8))	Lota:=0.998910225094886 ((26582//29))	Mu:=0.999507449821451 ((8117//4))	Zeta:=0.998306878306878 ((4717//8))	Aonyx cinereus=1 ((5//0))	Canis lupus familiaris=1 ((26//0))	Dog=1 ((2//0))	Environment=0.999183006535948 ((1223//1))	Felis catus=0.954545454545455 ((63//3))	Gorilla gorilla gorilla=1 ((3//0))	Human=0.998584034589143 ((3612198//5122))	Mesocricetus auratus=1 ((2//0))	Mus musculus=1 ((3//0))	Mus musculus (BALB/c mice)=notfoound	Mustela lutreola=1 ((23//0))	Mustela putorius furo=1 ((2//0))	Neovision vision=1 ((14//0))	Neovison vison=1 ((928//0))	P1 culture=1 ((5//0))	P2 culture=1 ((3//0))
ITVEELKKLLEQWNLV	2019-12=1 ((24//0))	2020-01=0.998357963875205 ((608//1))	2020-02=0.999383857054837 ((1622//1))	2020-03=0.999155551290663 ((52061//44))	2020-04=0.998701567527898 ((53072//69))	2020-05=0.994056074766355 ((26591//159))	2020-06=0.997900193575905 ((30415//64))	2020-07=0.997236994563118 ((33566//93))	2020-08=0.994627634788806 ((36287//196))	2020-09=0.995331899501418 ((40725//191))	2020-10=0.994704776231666 ((66123//352))	2020-11=0.99727241732015 ((96525//264))	2020-12=0.998084350378495 ((129212//248))	2021-01=0.997810127186079 ((230102//505))	2021-02=0.997311957958539 ((247469//667))	2021-03=0.996187405063611 ((394807//1511))	2021-04=0.995437074388541 ((402719//1846))	2021-05=0.996044004386206 ((307928//1223))	2021-06=0.996932601773616 ((247657//762))	2021-07=0.997590496847642 ((443833//1072))	2021-08=0.997435223051363 ((580235//1492))	2021-09=0.996791579396737 ((149437//481))	>M=0.996871569991715 ((3608383//11324))	Alpha:=0.996134913197595 ((1075750//4174))	Beta:=0.997792156020974 ((32539//72))	Delta:=0.997487520825044 ((1258532//3170))	Eta:=0.996006275852232 ((6983//28))	Gamma:=0.998375896057348 ((89135//145))	Kappa:=0.999158390843292 ((5936//5))	Lambda:=0.996701484332051 ((5439//18))	Lota:=0.997970763969787 ((26557//54))	Mu:=0.996182736116242 ((8090//31))	Zeta:=0.998941798941799 ((4720//5))	Aonyx cinereus=1 ((5//0))	Canis lupus familiaris=1 ((26//0))	Dog=1 ((2//0))	Environment=1 ((1224//0))	Felis catus=1 ((66//0))	Gorilla gorilla gorilla=1 ((3//0))	Human=0.996870334944102 ((3605999//11321))	Mesocricetus auratus=1 ((2//0))	Mus musculus=1 ((3//0))	Mus musculus (BALB/c mice)=notfoound	Mustela lutreola=1 ((23//0))	Mustela putorius furo=1 ((2//0))	Neovision vision=1 ((14//0))	Neovison vison=1 ((928//0))	P1 culture=1 ((5//0))	P2 culture=1 ((3//0))
KDLPKEITVATSRTLS	2019-12=1 ((24//0))	2020-01=1 ((609//0))	2020-02=0.992606284658041 ((1611//12))	2020-03=0.979809999040399 ((51053//1052))	2020-04=0.992999755367795 ((52769//372))	2020-05=0.997719626168224 ((26689//61))	2020-06=0.997900193575905 ((30415//64))	2020-07=0.999078998187706 ((33628//31))	2020-08=0.999013239042842 ((36447//36))	2020-09=0.996236191221038 ((40762//154))	2020-10=0.998992102294096 ((66408//67))	2020-11=0.998966824742481 ((96689//100))	2020-12=0.998995828827437 ((129330//130))	2021-01=0.998941922838422 ((230363//244))	2021-02=0.999113389431602 ((247916//220))	2021-03=0.99909668498529 ((395960//358))	2021-04=0.999142288630999 ((404218//347))	2021-05=0.999097528392274 ((308872//279))	2021-06=0.999178806774039 ((248215//204))	2021-07=0.999127903709781 ((444517//388))	2021-08=0.998999530707703 ((581145//582))	2021-09=0.999132859296415 ((149788//130))	>M=0.998650719519563 ((3614823//4884))	Alpha:=0.999140680270093 ((1078996//928))	Beta:=0.997117537027383 ((32517//94))	Delta:=0.999124991479763 ((1260598//1104))	Eta:=0.999857366994723 ((7010//1))	Gamma:=0.9990479390681 ((89195//85))	Kappa:=0.998821747180609 ((5934//7))	Lambda:=0.998533993036467 ((5449//8))	Lota:=0.998985381984894 ((26584//27))	Mu:=0.999507449821451 ((8117//4))	Zeta:=0.998730158730159 ((4719//6))	Aonyx cinereus=1 ((5//0))	Canis lupus familiaris=1 ((26//0))	Dog=1 ((2//0))	Environment=0.999183006535948 ((1223//1))	Felis catus=0.954545454545455 ((63//3))	Gorilla gorilla gorilla=1 ((3//0))	Human=0.998651211394071 ((3612441//4879))	Mesocricetus auratus=1 ((2//0))	Mus musculus=1 ((3//0))	Mus musculus (BALB/c mice)=notfoound	Mustela lutreola=1 ((23//0))	Mustela putorius furo=1 ((2//0))	Neovision vision=1 ((14//0))	Neovison vison=1 ((928//0))	P1 culture=1 ((5//0))	P2 culture=1 ((3//0))
KLNTDHSSSSDNIALL	2019-12=1 ((24//0))	2020-01=0.986863711001642 ((601//8))	2020-02=0.991990141712877 ((1610//13))	2020-03=0.999059591210057 ((52056//49))	2020-04=0.998193485256205 ((53045//96))	2020-05=0.996971962616822 ((26669//81))	2020-06=0.996128481905574 ((30361//118))	2020-07=0.99732612377076 ((33569//90))	2020-08=0.998931008963079 ((36444//39))	2020-09=0.996627236288982 ((40778//138))	2020-10=0.996088755171117 ((66215//260))	2020-11=0.995247393815413 ((96329//460))	2020-12=0.996323188629693 ((128984//476))	2021-01=0.997801454422459 ((230100//507))	2021-02=0.997525550504562 ((247522//614))	2021-03=0.998031883487502 ((395538//780))	2021-04=0.997708650031515 ((403638//927))	2021-05=0.997331401159951 ((308326//825))	2021-06=0.997496165752217 ((247797//622))	2021-07=0.997266832245086 ((443689//1216))	2021-08=0.996776838620178 ((579852//1875))	2021-09=0.99648474499393 ((149391//527))	>M=0.99728790203185 ((3609890//9817))	Alpha:=0.997552605553724 ((1077281//2643))	Beta:=0.998190794517188 ((32552//59))	Delta:=0.997117385880343 ((1258065//3637))	Eta:=0.99942946797889 ((7007//4))	Gamma:=0.998163082437276 ((89116//164))	Kappa:=0.998653425349268 ((5933//8))	Lambda:=0.999083745647792 ((5452//5))	Lota:=0.998083499304799 ((26560//51))	Mu:=0.997906661741165 ((8104//17))	Zeta:=0.997037037037037 ((4711//14))	Aonyx cinereus=1 ((5//0))	Canis lupus familiaris=1 ((26//0))	Dog=1 ((2//0))	Environment=1 ((1224//0))	Felis catus=1 ((66//0))	Gorilla gorilla gorilla=1 ((3//0))	Human=0.997288323952539 ((3607511//9809))	Mesocricetus auratus=1 ((2//0))	Mus musculus=1 ((3//0))	Mus musculus (BALB/c mice)=notfoound	Mustela lutreola=1 ((23//0))	Mustela putorius furo=1 ((2//0))	Neovision vision=1 ((14//0))	Neovison vison=1 ((928//0))	P1 culture=1 ((5//0))	P2 culture=1 ((3//0))
KLNTDHSSSSDNIALLVQ	2019-12=1 ((24//0))	2020-01=0.986863711001642 ((601//8))	2020-02=0.991990141712877 ((1610//13))	2020-03=0.999040399193935 ((52055//50))	2020-04=0.998193485256205 ((53045//96))	2020-05=0.996897196261682 ((26667//83))	2020-06=0.996128481905574 ((30361//118))	2020-07=0.997266704298999 ((33567//92))	2020-08=0.99879395883014 ((36439//44))	2020-09=0.996627236288982 ((40778//138))	2020-10=0.99602858217375 ((66211//264))	2020-11=0.995247393815413 ((96329//460))	2020-12=0.996300015448787 ((128981//479))	2021-01=0.997771099749791 ((230093//514))	2021-02=0.997513460360448 ((247519//617))	2021-03=0.998024313808608 ((395535//783))	2021-04=0.997691347496694 ((403631//934))	2021-05=0.997318462498908 ((308322//829))	2021-06=0.997455911182317 ((247787//632))	2021-07=0.997194906777851 ((443657//1248))	2021-08=0.996739020193321 ((579830//1897))	2021-09=0.996438052802199 ((149384//534))	>M=0.997256684035476 ((3609777//9930))	Alpha:=0.9975387156874 ((1077266//2658))	Beta:=0.998190794517188 ((32552//59))	Delta:=0.99706428300819 ((1257998//3704))	Eta:=0.99942946797889 ((7007//4))	Gamma:=0.99815188172043 ((89115//165))	Kappa:=0.998653425349268 ((5933//8))	Lambda:=0.999083745647792 ((5452//5))	Lota:=0.998045920859795 ((26559//52))	Mu:=0.997906661741165 ((8104//17))	Zeta:=0.997037037037037 ((4711//14))	Aonyx cinereus=1 ((5//0))	Canis lupus familiaris=1 ((26//0))	Dog=1 ((2//0))	Environment=1 ((1224//0))	Felis catus=1 ((66//0))	Gorilla gorilla gorilla=1 ((3//0))	Human=0.997257085356009 ((3607398//9922))	Mesocricetus auratus=1 ((2//0))	Mus musculus=1 ((3//0))	Mus musculus (BALB/c mice)=notfoound	Mustela lutreola=1 ((23//0))	Mustela putorius furo=1 ((2//0))	Neovision vision=1 ((14//0))	Neovison vison=1 ((928//0))	P1 culture=1 ((5//0))	P2 culture=1 ((3//0))
LGASQRVAGDSGFAAY	2019-12=1 ((24//0))	2020-01=1 ((609//0))	2020-02=1 ((1623//0))	2020-03=0.999884847903272 ((52099//6))	2020-04=0.999642460623624 ((53122//19))	2020-05=0.999140186915888 ((26727//23))	2020-06=0.999376619967847 ((30460//19))	2020-07=0.999286966338869 ((33635//24))	2020-08=0.999616259627772 ((36469//14))	2020-09=0.999853358099521 ((40910//6))	2020-10=0.999699135013163 ((66455//20))	2020-11=0.999659052165019 ((96756//33))	2020-12=0.999575158350069 ((129405//55))	2021-01=0.999713798800557 ((230541//66))	2021-02=0.999528484379534 ((248019//117))	2021-03=0.999651794770866 ((396180//138))	2021-04=0.999611928861864 ((404408//157))	2021-05=0.999712114791801 ((309062//89))	2021-06=0.99957732701605 ((248314//105))	2021-07=0.999543722817231 ((444702//203))	2021-08=0.99941209536432 ((581385//342))	2021-09=0.999252924932296 ((149806//112))	>M=0.999567368298042 ((3618141//1566))	Alpha:=0.999732388575492 ((1079635//289))	Beta:=0.999632026003496 ((32599//12))	Delta:=0.999435682910862 ((1260990//712))	Eta:=0.99942946797889 ((7007//4))	Gamma:=0.999686379928315 ((89252//28))	Kappa:=0.999495034505975 ((5938//3))	Lambda:=0.998167491295584 ((5447//10))	Lota:=0.999774529329976 ((26605//6))	Mu:=0.999630587366088 ((8118//3))	Zeta:=0.99978835978836 ((4724//1))	Aonyx cinereus=1 ((5//0))	Canis lupus familiaris=1 ((26//0))	Dog=1 ((2//0))	Environment=0.999183006535948 ((1223//1))	Felis catus=1 ((66//0))	Gorilla gorilla gorilla=1 ((3//0))	Human=0.999568465051475 ((3615759//1561))	Mesocricetus auratus=1 ((2//0))	Mus musculus=1 ((3//0))	Mus musculus (BALB/c mice)=notfoound	Mustela lutreola=1 ((23//0))	Mustela putorius furo=1 ((2//0))	Neovision vision=1 ((14//0))	Neovison vison=0.998922413793103 ((927//1))	P1 culture=1 ((5//0))	P2 culture=1 ((3//0))
LGASQRVAGDSGFAAYSRYRIGNYKLNTDHSS	2019-12=1 ((24//0))	2020-01=0.986863711001642 ((601//8))	2020-02=0.991990141712877 ((1610//13))	2020-03=0.999002015161693 ((52053//52))	2020-04=0.998325210289607 ((53052//89))	2020-05=0.997084112149533 ((26672//78))	2020-06=0.99701433774074 ((30388//91))	2020-07=0.996791348524912 ((33551//108))	2020-08=0.998465038511087 ((36427//56))	2020-09=0.996456154071757 ((40771//145))	2020-10=0.995727717186912 ((66191//284))	2020-11=0.995071754021635 ((96312//477))	2020-12=0.995488954117102 ((128876//584))	2021-01=0.997085951423851 ((229935//672))	2021-02=0.996892832962569 ((247365//771))	2021-03=0.997396030460388 ((395286//1032))	2021-04=0.996821277174249 ((403279//1286))	2021-05=0.996810620052984 ((308165//986))	2021-06=0.994585760348444 ((247074//1345))	2021-07=0.989085310347153 ((440049//4856))	2021-08=0.989959207669577 ((575886//5841))	2021-09=0.992942808735442 ((148860//1058))	>M=0.994485465260033 ((3599746//19961))	Alpha:=0.997113685777888 ((1076807//3117))	Beta:=0.998068136518353 ((32548//63))	Delta:=0.990564332940742 ((1249797//11905))	Eta:=0.998858935957781 ((7003//8))	Gamma:=0.993021953405018 ((88657//623))	Kappa:=0.998148459855243 ((5930//11))	Lambda:=0.993036466923218 ((5419//38))	Lota:=0.998008342414791 ((26558//53))	Mu:=0.997537249107253 ((8101//20))	Zeta:=0.996825396825397 ((4710//15))	Aonyx cinereus=1 ((5//0))	Canis lupus familiaris=1 ((26//0))	Dog=1 ((2//0))	Environment=0.999183006535948 ((1223//1))	Felis catus=1 ((66//0))	Gorilla gorilla gorilla=1 ((3//0))	Human=0.99448459080203 ((3597369//19951))	Mesocricetus auratus=1 ((2//0))	Mus musculus=1 ((3//0))	Mus musculus (BALB/c mice)=notfoound	Mustela lutreola=1 ((23//0))	Mustela putorius furo=1 ((2//0))	Neovision vision=1 ((14//0))	Neovison vison=0.998922413793103 ((927//1))	P1 culture=1 ((5//0))	P2 culture=1 ((3//0))
LGRCDIKDLPKEITVA	2019-12=1 ((24//0))	2020-01=0.998357963875205 ((608//1))	2020-02=0.99815157116451 ((1620//3))	2020-03=0.999289895403512 ((52068//37))	2020-04=0.999172014075761 ((53097//44))	2020-05=0.999214953271028 ((26729//21))	2020-06=0.999081334689458 ((30451//28))	2020-07=0.999405805282391 ((33639//20))	2020-08=0.998876188909903 ((36442//41))	2020-09=0.996773878189461 ((40784//132))	2020-10=0.999277924031591 ((66427//48))	2020-11=0.999266445567162 ((96718//71))	2020-12=0.999204387455585 ((129357//103))	2021-01=0.999059005147285 ((230390//217))	2021-02=0.999032788470839 ((247896//240))	2021-03=0.999207706942405 ((396004//314))	2021-04=0.999063191328958 ((404186//379))	2021-05=0.998696429899952 ((308748//403))	2021-06=0.998961432096579 ((248161//258))	2021-07=0.999071711938504 ((444492//413))	2021-08=0.999059696386793 ((581180//547))	2021-09=0.999092837417788 ((149782//136))	>M=0.999038043686961 ((3616225//3482))	Alpha:=0.999080490849356 ((1078931//993))	Beta:=0.99720953052651 ((32520//91))	Delta:=0.999091703112145 ((1260556//1146))	Eta:=0.999714733989445 ((7009//2))	Gamma:=0.9990479390681 ((89195//85))	Kappa:=0.998821747180609 ((5934//7))	Lambda:=0.998717243906909 ((5450//7))	Lota:=0.999060538874901 ((26586//25))	Mu:=0.999876862455363 ((8120//1))	Zeta:=0.997883597883598 ((4715//10))	Aonyx cinereus=1 ((5//0))	Canis lupus familiaris=1 ((26//0))	Dog=1 ((2//0))	Environment=1 ((1224//0))	Felis catus=0.96969696969697 ((64//2))	Gorilla gorilla gorilla=1 ((3//0))	Human=0.999037961805978 ((3613840//3480))	Mesocricetus auratus=1 ((2//0))	Mus musculus=1 ((3//0))	Mus musculus (BALB/c mice)=notfoound	Mustela lutreola=1 ((23//0))	Mustela putorius furo=1 ((2//0))	Neovision vision=1 ((14//0))	Neovison vison=1 ((928//0))	P1 culture=1 ((5//0))	P2 culture=1 ((3//0))
LNTDHSSSSDNIALLV	2019-12=1 ((24//0))	2020-01=0.986863711001642 ((601//8))	2020-02=0.991990141712877 ((1610//13))	2020-03=0.999059591210057 ((52056//49))	2020-04=0.99821230311812 ((53046//95))	2020-05=0.996897196261682 ((26667//83))	2020-06=0.996128481905574 ((30361//118))	2020-07=0.997296414034879 ((33568//91))	2020-08=0.99879395883014 ((36439//44))	2020-09=0.996651676605729 ((40779//137))	2020-10=0.996058668672433 ((66213//262))	2020-11=0.995257725567988 ((96330//459))	2020-12=0.996307739842422 ((128982//478))	2021-01=0.99778844527703 ((230097//510))	2021-02=0.997525550504562 ((247522//614))	2021-03=0.998031883487502 ((395538//780))	2021-04=0.997696291078072 ((403633//932))	2021-05=0.997318462498908 ((308322//829))	2021-06=0.997500191209207 ((247798//621))	2021-07=0.997262336903384 ((443687//1218))	2021-08=0.99677168156197 ((579849//1878))	2021-09=0.996464734054617 ((149388//530))	>M=0.997279890333665 ((3609861//9846))	Alpha:=0.997543345642842 ((1077271//2653))	Beta:=0.998190794517188 ((32552//59))	Delta:=0.997111045238892 ((1258057//3645))	Eta:=0.99942946797889 ((7007//4))	Gamma:=0.998174283154122 ((89117//163))	Kappa:=0.998653425349268 ((5933//8))	Lambda:=0.999083745647792 ((5452//5))	Lota:=0.998045920859795 ((26559//52))	Mu:=0.997906661741165 ((8104//17))	Zeta:=0.997037037037037 ((4711//14))	Aonyx cinereus=1 ((5//0))	Canis lupus familiaris=1 ((26//0))	Dog=1 ((2//0))	Environment=1 ((1224//0))	Felis catus=1 ((66//0))	Gorilla gorilla gorilla=1 ((3//0))	Human=0.997280306967589 ((3607482//9838))	Mesocricetus auratus=1 ((2//0))	Mus musculus=1 ((3//0))	Mus musculus (BALB/c mice)=notfoound	Mustela lutreola=1 ((23//0))	Mustela putorius furo=1 ((2//0))	Neovision vision=1 ((14//0))	Neovison vison=1 ((928//0))	P1 culture=1 ((5//0))	P2 culture=1 ((3//0))
LSYYKLGASQRVAGDS	2019-12=1 ((24//0))	2020-01=1 ((609//0))	2020-02=1 ((1623//0))	2020-03=0.999923231935515 ((52101//4))	2020-04=0.999623642761709 ((53121//20))	2020-05=0.999140186915888 ((26727//23))	2020-06=0.999311001017094 ((30458//21))	2020-07=0.999376095546511 ((33638//21))	2020-08=0.999698489707535 ((36472//11))	2020-09=0.999804477466028 ((40908//8))	2020-10=0.999699135013163 ((66455//20))	2020-11=0.999256113814586 ((96717//72))	2020-12=0.998903136103816 ((129318//142))	2021-01=0.998742449275174 ((230317//290))	2021-02=0.998597543282716 ((247788//348))	2021-03=0.999015941743751 ((395928//390))	2021-04=0.999110155352045 ((404205//360))	2021-05=0.999340128286824 ((308947//204))	2021-06=0.999537072446149 ((248304//115))	2021-07=0.999554961171486 ((444707//198))	2021-08=0.999482575159826 ((581426//301))	2021-09=0.999312957750237 ((149815//103))	>M=0.999238888672481 ((3616952//2755))	Alpha:=0.998580455661695 ((1078391//1533))	Beta:=0.999632026003496 ((32599//12))	Delta:=0.999472934179386 ((1261037//665))	Eta:=0.99942946797889 ((7007//4))	Gamma:=0.999686379928315 ((89252//28))	Kappa:=0.999495034505975 ((5938//3))	Lambda:=0.998167491295584 ((5447//10))	Lota:=0.99981210777498 ((26606//5))	Mu:=0.999753724910725 ((8119//2))	Zeta:=1 ((4725//0))	Aonyx cinereus=1 ((5//0))	Canis lupus familiaris=1 ((26//0))	Dog=1 ((2//0))	Environment=1 ((1224//0))	Felis catus=1 ((66//0))	Gorilla gorilla gorilla=1 ((3//0))	Human=0.99923949222076 ((3614569//2751))	Mesocricetus auratus=1 ((2//0))	Mus musculus=1 ((3//0))	Mus musculus (BALB/c mice)=notfoound	Mustela lutreola=1 ((23//0))	Mustela putorius furo=1 ((2//0))	Neovision vision=1 ((14//0))	Neovison vison=0.998922413793103 ((927//1))	P1 culture=1 ((5//0))	P2 culture=1 ((3//0))
MADSNGTITVEELKKL	2019-12=notfoound	2020-01=0.991789819376026 ((604//5))	2020-02=0.984596426370918 ((1598//25))	2020-03=0.986028212263698 ((51377//728))	2020-04=0.988502286370223 ((52530//611))	2020-05=0.989906542056075 ((26480//270))	2020-06=0.990518061616195 ((30190//289))	2020-07=0.985026293116254 ((33155//504))	2020-08=0.984924485376751 ((35933//550))	2020-09=0.984700361716688 ((40290//626))	2020-10=0.990116585182399 ((65818//657))	2020-11=0.987632892167498 ((95592//1197))	2020-12=0.990746176425151 ((128262//1198))	2021-01=0.990204113491785 ((228348//2259))	2021-02=0.990424605861302 ((245760//2376))	2021-03=0.990575749776694 ((392583//3735))	2021-04=0.990463831522747 ((400707//3858))	2021-05=0.990583889426203 ((306240//2911))	2021-06=0.993201003143882 ((246730//1689))	2021-07=0.995142783290815 ((442744//2161))	2021-08=0.99535520957425 ((579025//2702))	2021-09=0.993956696327326 ((149012//906))	>M=0.991845472575543 ((3590190//29517))	Alpha:=0.98955852448876 ((1068648//11276))	Beta:=0.995706970040784 ((32471//140))	Delta:=0.995230252468491 ((1255684//6018))	Eta:=0.994294679788903 ((6971//40))	Gamma:=0.986715949820789 ((88094//1186))	Kappa:=0.995791954216462 ((5916//25))	Lambda:=0.99212021257101 ((5414//43))	Lota:=0.99590394949457 ((26502//109))	Mu:=0.993719985223495 ((8070//51))	Zeta:=0.995978835978836 ((4706//19))	Aonyx cinereus=1 ((5//0))	Canis lupus familiaris=1 ((26//0))	Dog=1 ((2//0))	Environment=0.995098039215686 ((1218//6))	Felis catus=1 ((66//0))	Gorilla gorilla gorilla=1 ((3//0))	Human=0.991847279201177 ((3587829//29491))	Mesocricetus auratus=1 ((2//0))	Mus musculus=1 ((3//0))	Mus musculus (BALB/c mice)=notfoound	Mustela lutreola=0.956521739130435 ((22//1))	Mustela putorius furo=1 ((2//0))	Neovision vision=1 ((14//0))	Neovison vison=0.995689655172414 ((924//4))	P1 culture=1 ((5//0))	P2 culture=1 ((3//0))
MADSNGTITVEELKKLLEQWNLVI	2019-12=notfoound	2020-01=0.991789819376026 ((604//5))	2020-02=0.984596426370918 ((1598//25))	2020-03=0.985567603876787 ((51353//752))	2020-04=0.987900114788958 ((52498//643))	2020-05=0.985757009345794 ((26369//381))	2020-06=0.988680730995111 ((30134//345))	2020-07=0.982560385038177 ((33072//587))	2020-08=0.980675931255653 ((35778//705))	2020-09=0.980447746602796 ((40116//800))	2020-10=0.985408048138398 ((65505//970))	2020-11=0.985483887631859 ((95384//1405))	2020-12=0.98951799783717 ((128103//1357))	2021-01=0.988777443876378 ((228019//2588))	2021-02=0.988824676790147 ((245363//2773))	2021-03=0.988418391291841 ((391728//4590))	2021-04=0.987697897742019 ((399588//4977))	2021-05=0.988351970396343 ((305550//3601))	2021-06=0.9914217511543 ((246288//2131))	2021-07=0.993609871770378 ((442062//2843))	2021-08=0.993691198792561 ((578057//3670))	2021-09=0.991982283648394 ((148716//1202))	>M=0.989871555902177 ((3583045//36662))	Alpha:=0.9874491167897 ((1066370//13554))	Beta:=0.994940357548067 ((32446//165))	Delta:=0.993659358549008 ((1253702//8000))	Eta:=0.992583083725574 ((6959//52))	Gamma:=0.985114247311828 ((87951//1329))	Kappa:=0.995286988722437 ((5913//28))	Lambda:=0.990654205607477 ((5406//51))	Lota:=0.993761978129345 ((26445//166))	Mu:=0.992365472232484 ((8059//62))	Zeta:=0.995343915343915 ((4703//22))	Aonyx cinereus=1 ((5//0))	Canis lupus familiaris=1 ((26//0))	Dog=1 ((2//0))	Environment=0.995098039215686 ((1218//6))	Felis catus=1 ((66//0))	Gorilla gorilla gorilla=1 ((3//0))	Human=0.989872059978105 ((3580684//36636))	Mesocricetus auratus=1 ((2//0))	Mus musculus=1 ((3//0))	Mus musculus (BALB/c mice)=notfoound	Mustela lutreola=0.956521739130435 ((22//1))	Mustela putorius furo=1 ((2//0))	Neovision vision=1 ((14//0))	Neovison vison=0.995689655172414 ((924//4))	P1 culture=1 ((5//0))	P2 culture=1 ((3//0))
NGTITVEELKKLLEQW	2019-12=1 ((24//0))	2020-01=0.998357963875205 ((608//1))	2020-02=0.999383857054837 ((1622//1))	2020-03=0.999289895403512 ((52068//37))	2020-04=0.998758021113641 ((53075//66))	2020-05=0.997158878504673 ((26674//76))	2020-06=0.998392335706552 ((30430//49))	2020-07=0.997682640601325 ((33581//78))	2020-08=0.994353534522929 ((36277//206))	2020-09=0.995258578551178 ((40722//194))	2020-10=0.994479127491538 ((66108//367))	2020-11=0.997479052371654 ((96545//244))	2020-12=0.998238838251197 ((129232//228))	2021-01=0.997736408695313 ((230085//522))	2021-02=0.9975295805526 ((247523//613))	2021-03=0.996984744573802 ((395123//1195))	2021-04=0.996341749780629 ((403085//1480))	2021-05=0.996736222751988 ((308142//1009))	2021-06=0.997681336773757 ((247843//576))	2021-07=0.998345714253605 ((444169//736))	2021-08=0.997973276124368 ((580548//1179))	2021-09=0.996924985658827 ((149457//461))	>M=0.997406143646433 ((3610318//9389))	Alpha:=0.997087758027417 ((1076779//3145))	Beta:=0.997638833522431 ((32534//77))	Delta:=0.998086711442163 ((1259288//2414))	Eta:=0.9955783768364 ((6980//31))	Gamma:=0.997950268817204 ((89097//183))	Kappa:=0.999158390843292 ((5936//5))	Lambda:=0.996518233461609 ((5438//19))	Lota:=0.997782871744767 ((26552//59))	Mu:=0.996059598571605 ((8089//32))	Zeta:=0.998941798941799 ((4720//5))	Aonyx cinereus=1 ((5//0))	Canis lupus familiaris=1 ((26//0))	Dog=1 ((2//0))	Environment=0.998366013071895 ((1222//2))	Felis catus=1 ((66//0))	Gorilla gorilla gorilla=1 ((3//0))	Human=0.99740609069698 ((3607937//9383))	Mesocricetus auratus=1 ((2//0))	Mus musculus=1 ((3//0))	Mus musculus (BALB/c mice)=notfoound	Mustela lutreola=0.956521739130435 ((22//1))	Mustela putorius furo=1 ((2//0))	Neovision vision=1 ((14//0))	Neovison vison=1 ((928//0))	P1 culture=1 ((5//0))	P2 culture=1 ((3//0))
NTDHSSSSDNIALLVQ	2019-12=1 ((24//0))	2020-01=0.986863711001642 ((601//8))	2020-02=0.991990141712877 ((1610//13))	2020-03=0.999040399193935 ((52055//50))	2020-04=0.998231120980034 ((53047//94))	2020-05=0.996897196261682 ((26667//83))	2020-06=0.996128481905574 ((30361//118))	2020-07=0.997266704298999 ((33567//92))	2020-08=0.99879395883014 ((36439//44))	2020-09=0.996676116922475 ((40780//136))	2020-10=0.996043625423091 ((66212//263))	2020-11=0.995257725567988 ((96330//459))	2020-12=0.996300015448787 ((128981//479))	2021-01=0.99778410889522 ((230096//511))	2021-02=0.997521520456524 ((247521//615))	2021-03=0.998039453166397 ((395541//777))	2021-04=0.997701234659449 ((403635//930))	2021-05=0.997321697164169 ((308323//828))	2021-06=0.997463962096297 ((247789//630))	2021-07=0.997201649790405 ((443660//1245))	2021-08=0.996751053329139 ((579837//1890))	2021-09=0.996444723115303 ((149385//533))	>M=0.997266629591843 ((3609813//9894))	Alpha:=0.997547049607195 ((1077275//2649))	Beta:=0.998190794517188 ((32552//59))	Delta:=0.997072208810004 ((1258008//3694))	Eta:=0.99942946797889 ((7007//4))	Gamma:=0.998174283154122 ((89117//163))	Kappa:=0.998653425349268 ((5933//8))	Lambda:=0.999083745647792 ((5452//5))	Lota:=0.998045920859795 ((26559//52))	Mu:=0.997906661741165 ((8104//17))	Zeta:=0.997037037037037 ((4711//14))	Aonyx cinereus=1 ((5//0))	Canis lupus familiaris=1 ((26//0))	Dog=1 ((2//0))	Environment=1 ((1224//0))	Felis catus=1 ((66//0))	Gorilla gorilla gorilla=1 ((3//0))	Human=0.997267037475258 ((3607434//9886))	Mesocricetus auratus=1 ((2//0))	Mus musculus=1 ((3//0))	Mus musculus (BALB/c mice)=notfoound	Mustela lutreola=1 ((23//0))	Mustela putorius furo=1 ((2//0))	Neovision vision=1 ((14//0))	Neovison vison=1 ((928//0))	P1 culture=1 ((5//0))	P2 culture=1 ((3//0))
QRVAGDSGFAAYSRYR	2019-12=1 ((24//0))	2020-01=1 ((609//0))	2020-02=1 ((1623//0))	2020-03=0.999635351693695 ((52086//19))	2020-04=0.999604824899795 ((53120//21))	2020-05=0.999214953271028 ((26729//21))	2020-06=0.999376619967847 ((30460//19))	2020-07=0.999197837131228 ((33632//27))	2020-08=0.999561439574596 ((36467//16))	2020-09=0.999706716199042 ((40904//12))	2020-10=0.999654005265137 ((66452//23))	2020-11=0.999638388659868 ((96754//35))	2020-12=0.999567433956434 ((129404//56))	2021-01=0.99965742583703 ((230528//79))	2021-02=0.999504304091305 ((248013//123))	2021-03=0.999641701865673 ((396176//142))	2021-04=0.999577323792221 ((404394//171))	2021-05=0.999550381528768 ((309012//139))	2021-06=0.997009085456426 ((247676//743))	2021-07=0.991690360863555 ((441208//3697))	2021-08=0.99284200320769 ((577563//4164))	2021-09=0.996051174642138 ((149326//592))	>M=0.997205022395459 ((3609590//10117))	Alpha:=0.999721276682433 ((1079623//301))	Beta:=0.999632026003496 ((32599//12))	Delta:=0.99318777334109 ((1253107//8595))	Eta:=0.99942946797889 ((7007//4))	Gamma:=0.999630376344086 ((89247//33))	Kappa:=0.999495034505975 ((5938//3))	Lambda:=0.998350742166025 ((5448//9))	Lota:=0.999774529329976 ((26605//6))	Mu:=0.999261174732176 ((8115//6))	Zeta:=0.99957671957672 ((4723//2))	Aonyx cinereus=1 ((5//0))	Canis lupus familiaris=1 ((26//0))	Dog=1 ((2//0))	Environment=0.999183006535948 ((1223//1))	Felis catus=1 ((66//0))	Gorilla gorilla gorilla=1 ((3//0))	Human=0.997204560282198 ((3607208//10112))	Mesocricetus auratus=1 ((2//0))	Mus musculus=1 ((3//0))	Mus musculus (BALB/c mice)=notfoound	Mustela lutreola=1 ((23//0))	Mustela putorius furo=1 ((2//0))	Neovision vision=1 ((14//0))	Neovison vison=0.998922413793103 ((927//1))	P1 culture=1 ((5//0))	P2 culture=1 ((3//0))
RCDIKDLPKEITVATS	2019-12=1 ((24//0))	2020-01=0.998357963875205 ((608//1))	2020-02=0.99815157116451 ((1620//3))	2020-03=0.999289895403512 ((52068//37))	2020-04=0.999153196213846 ((53096//45))	2020-05=0.999214953271028 ((26729//21))	2020-06=0.999015715738705 ((30449//30))	2020-07=0.99931667607475 ((33636//23))	2020-08=0.998876188909903 ((36442//41))	2020-09=0.996529475021996 ((40774//142))	2020-10=0.999157578036856 ((66419//56))	2020-11=0.99920445505171 ((96712//77))	2020-12=0.999026726401977 ((129334//126))	2021-01=0.99898095027471 ((230372//235))	2021-02=0.998936067317922 ((247872//264))	2021-03=0.999046220459328 ((395940//378))	2021-04=0.998904996724877 ((404122//443))	2021-05=0.99858968594635 ((308715//436))	2021-06=0.998860795671829 ((248136//283))	2021-07=0.999015520167227 ((444467//438))	2021-08=0.999016720901729 ((581155//572))	2021-09=0.999072826478475 ((149779//139))	>M=0.998944665963295 ((3615887//3820))	Alpha:=0.99893974020394 ((1078779//1145))	Beta:=0.997056208027966 ((32515//96))	Delta:=0.99905999990489 ((1260516//1186))	Eta:=0.999857366994723 ((7010//1))	Gamma:=0.998935931899642 ((89185//95))	Kappa:=0.998821747180609 ((5934//7))	Lambda:=0.998350742166025 ((5448//9))	Lota:=0.998910225094886 ((26582//29))	Mu:=0.999507449821451 ((8117//4))	Zeta:=0.997671957671958 ((4714//11))	Aonyx cinereus=1 ((5//0))	Canis lupus familiaris=1 ((26//0))	Dog=1 ((2//0))	Environment=1 ((1224//0))	Felis catus=0.96969696969697 ((64//2))	Gorilla gorilla gorilla=1 ((3//0))	Human=0.998944522464145 ((3613502//3818))	Mesocricetus auratus=1 ((2//0))	Mus musculus=1 ((3//0))	Mus musculus (BALB/c mice)=notfoound	Mustela lutreola=1 ((23//0))	Mustela putorius furo=1 ((2//0))	Neovision vision=1 ((14//0))	Neovison vison=1 ((928//0))	P1 culture=1 ((5//0))	P2 culture=1 ((3//0))
RVAGDSGFAAYSRYRI	2019-12=1 ((24//0))	2020-01=1 ((609//0))	2020-02=1 ((1623//0))	2020-03=0.999635351693695 ((52086//19))	2020-04=0.999661278485538 ((53123//18))	2020-05=0.999364485981308 ((26733//17))	2020-06=0.999376619967847 ((30460//19))	2020-07=0.999168127395347 ((33631//28))	2020-08=0.999561439574596 ((36467//16))	2020-09=0.999706716199042 ((40904//12))	2020-10=0.999488529522377 ((66441//34))	2020-11=0.99946274886609 ((96737//52))	2020-12=0.998957206859262 ((129325//135))	2021-01=0.999223787656056 ((230428//179))	2021-02=0.999306831737434 ((247964//172))	2021-03=0.999179951453126 ((395993//325))	2021-04=0.998872863445923 ((404109//456))	2021-05=0.999207507011137 ((308906//245))	2021-06=0.996960779972546 ((247664//755))	2021-07=0.991874669873344 ((441290//3615))	2021-08=0.992970929662883 ((577638//4089))	2021-09=0.996411371549781 ((149380//538))	>M=0.997027659973583 ((3608948//10759))	Alpha:=0.999367548086717 ((1079241//683))	Beta:=0.999662690503204 ((32600//11))	Delta:=0.993374029683713 ((1253342//8360))	Eta:=0.999857366994723 ((7010//1))	Gamma:=0.994612455197133 ((88799//481))	Kappa:=0.999495034505975 ((5938//3))	Lambda:=0.993769470404984 ((5423//34))	Lota:=0.998835068204878 ((26580//31))	Mu:=0.999138037187538 ((8114//7))	Zeta:=0.99957671957672 ((4723//2))	Aonyx cinereus=1 ((5//0))	Canis lupus familiaris=1 ((26//0))	Dog=1 ((2//0))	Environment=0.999183006535948 ((1223//1))	Felis catus=1 ((66//0))	Gorilla gorilla gorilla=1 ((3//0))	Human=0.997027080822266 ((3606566//10754))	Mesocricetus auratus=1 ((2//0))	Mus musculus=1 ((3//0))	Mus musculus (BALB/c mice)=notfoound	Mustela lutreola=1 ((23//0))	Mustela putorius furo=1 ((2//0))	Neovision vision=1 ((14//0))	Neovison vison=0.998922413793103 ((927//1))	P1 culture=1 ((5//0))	P2 culture=1 ((3//0))
SGFAAYSRYRIGNYKL	2019-12=1 ((24//0))	2020-01=1 ((609//0))	2020-02=1 ((1623//0))	2020-03=0.999673735725938 ((52088//17))	2020-04=0.999642460623624 ((53122//19))	2020-05=0.99988785046729 ((26747//3))	2020-06=0.99990157157387 ((30476//3))	2020-07=0.999613773433554 ((33646//13))	2020-08=0.999725899734123 ((36473//10))	2020-09=0.999780037149281 ((40907//9))	2020-10=0.99975930801053 ((66459//16))	2020-11=0.999690047422744 ((96759//30))	2020-12=0.999273906998301 ((129366//94))	2021-01=0.999349542728538 ((230457//150))	2021-02=0.999572814907954 ((248030//106))	2021-03=0.999376763104376 ((396071//247))	2021-04=0.999097796398601 ((404200//365))	2021-05=0.999362770943649 ((308954//197))	2021-06=0.997133874623117 ((247707//712))	2021-07=0.992038749845473 ((441363//3542))	2021-08=0.993258005903113 ((577805//3922))	2021-09=0.996651502821542 ((149416//502))	>M=0.997240936904562 ((3609720//9987))	Alpha:=0.999503668776692 ((1079388//536))	Beta:=0.999938671000583 ((32609//2))	Delta:=0.993614974058851 ((1253646//8056))	Eta:=0.999857366994723 ((7010//1))	Gamma:=0.994870071684588 ((88822//458))	Kappa:=0.999663356337317 ((5939//2))	Lambda:=0.995235477368517 ((5431//26))	Lota:=0.999022960429897 ((26585//26))	Mu:=0.999384312276813 ((8116//5))	Zeta:=0.99957671957672 ((4723//2))	Aonyx cinereus=1 ((5//0))	Canis lupus familiaris=1 ((26//0))	Dog=1 ((2//0))	Environment=0.999183006535948 ((1223//1))	Felis catus=1 ((66//0))	Gorilla gorilla gorilla=1 ((3//0))	Human=0.997240222042838 ((3607337//9983))	Mesocricetus auratus=1 ((2//0))	Mus musculus=1 ((3//0))	Mus musculus (BALB/c mice)=notfoound	Mustela lutreola=1 ((23//0))	Mustela putorius furo=1 ((2//0))	Neovision vision=1 ((14//0))	Neovison vison=1 ((928//0))	P1 culture=1 ((5//0))	P2 culture=1 ((3//0))
SNGTITVEELKKLLEQ	2019-12=notfoound	2020-01=0.996715927750411 ((607//2))	2020-02=0.999383857054837 ((1622//1))	2020-03=0.99911716725842 ((52059//46))	2020-04=0.998475753184923 ((53060//81))	2020-05=0.996822429906542 ((26665//85))	2020-06=0.998097050428164 ((30421//58))	2020-07=0.997236994563118 ((33566//93))	2020-08=0.9939697941507 ((36263//220))	2020-09=0.99489197379998 ((40707//209))	2020-10=0.994072959759308 ((66081//394))	2020-11=0.996962464742894 ((96495//294))	2020-12=0.997466398887687 ((129132//328))	2021-01=0.997046923987563 ((229926//681))	2021-02=0.997211206757585 ((247444//692))	2021-03=0.996782886469956 ((395043//1275))	2021-04=0.996087155339686 ((402982//1583))	2021-05=0.996441868213268 ((308051//1100))	2021-06=0.997327096558637 ((247755//664))	2021-07=0.997936638158708 ((443987//918))	2021-08=0.997655257534892 ((580363//1364))	2021-09=0.996718205952587 ((149426//492))	>M=0.997050313740864 ((3609030//10677))	Alpha:=0.996877558050381 ((1076552//3372))	Beta:=0.997086872527675 ((32516//95))	Delta:=0.997839426425574 ((1258976//2726))	Eta:=0.994722578804735 ((6974//37))	Gamma:=0.997591845878136 ((89065//215))	Kappa:=0.999158390843292 ((5936//5))	Lambda:=0.996518233461609 ((5438//19))	Lota:=0.997707714854759 ((26550//61))	Mu:=0.995567048393055 ((8085//36))	Zeta:=0.998730158730159 ((4719//6))	Aonyx cinereus=1 ((5//0))	Canis lupus familiaris=1 ((26//0))	Dog=1 ((2//0))	Environment=0.998366013071895 ((1222//2))	Felis catus=1 ((66//0))	Gorilla gorilla gorilla=1 ((3//0))	Human=0.997053343359172 ((3606661//10659))	Mesocricetus auratus=1 ((2//0))	Mus musculus=1 ((3//0))	Mus musculus (BALB/c mice)=notfoound	Mustela lutreola=0.956521739130435 ((22//1))	Mustela putorius furo=1 ((2//0))	Neovision vision=1 ((14//0))	Neovison vison=1 ((928//0))	P1 culture=1 ((5//0))	P2 culture=1 ((3//0))
SQRVAGDSGFAAYSRY	2019-12=1 ((24//0))	2020-01=1 ((609//0))	2020-02=1 ((1623//0))	2020-03=0.999635351693695 ((52086//19))	2020-04=0.999604824899795 ((53120//21))	2020-05=0.999214953271028 ((26729//21))	2020-06=0.99934381049247 ((30459//20))	2020-07=0.999227546867108 ((33633//26))	2020-08=0.999561439574596 ((36467//16))	2020-09=0.999731156515788 ((40905//11))	2020-10=0.999654005265137 ((66452//23))	2020-11=0.999638388659868 ((96754//35))	2020-12=0.999536536381894 ((129400//60))	2021-01=0.99965742583703 ((230528//79))	2021-02=0.999496243995228 ((248011//125))	2021-03=0.999636655413077 ((396174//144))	2021-04=0.99957979558291 ((404395//170))	2021-05=0.999537442867725 ((309008//143))	2021-06=0.996984932714486 ((247670//749))	2021-07=0.991683617851002 ((441205//3700))	2021-08=0.992843722227093 ((577564//4163))	2021-09=0.99602449338972 ((149322//596))	>M=0.997198392024548 ((3609566//10141))	Alpha:=0.999715720735904 ((1079617//307))	Beta:=0.999601361503787 ((32598//13))	Delta:=0.993183017860002 ((1253101//8601))	Eta:=0.99942946797889 ((7007//4))	Gamma:=0.999630376344086 ((89247//33))	Kappa:=0.999495034505975 ((5938//3))	Lambda:=0.998167491295584 ((5447//10))	Lota:=0.999774529329976 ((26605//6))	Mu:=0.999384312276813 ((8116//5))	Zeta:=0.99957671957672 ((4723//2))	Aonyx cinereus=1 ((5//0))	Canis lupus familiaris=1 ((26//0))	Dog=1 ((2//0))	Environment=0.999183006535948 ((1223//1))	Felis catus=1 ((66//0))	Gorilla gorilla gorilla=1 ((3//0))	Human=0.997197925536032 ((3607184//10136))	Mesocricetus auratus=1 ((2//0))	Mus musculus=1 ((3//0))	Mus musculus (BALB/c mice)=notfoound	Mustela lutreola=1 ((23//0))	Mustela putorius furo=1 ((2//0))	Neovision vision=1 ((14//0))	Neovison vison=0.998922413793103 ((927//1))	P1 culture=1 ((5//0))	P2 culture=1 ((3//0))
SRYRIGNYKLNTDHSS	2019-12=1 ((24//0))	2020-01=0.986863711001642 ((601//8))	2020-02=0.991990141712877 ((1610//13))	2020-03=0.99911716725842 ((52059//46))	2020-04=0.998682749665983 ((53071//70))	2020-05=0.997943925233645 ((26695//55))	2020-06=0.997604908297516 ((30406//73))	2020-07=0.997474672450162 ((33574//85))	2020-08=0.998821368856728 ((36440//43))	2020-09=0.996602795972236 ((40777//139))	2020-10=0.99602858217375 ((66211//264))	2020-11=0.995412701856616 ((96345//444))	2020-12=0.995913795767032 ((128931//529))	2021-01=0.997367816241484 ((230000//607))	2021-02=0.997360318534997 ((247481//655))	2021-03=0.997741712463224 ((395423//895))	2021-04=0.997204404731007 ((403434//1131))	2021-05=0.997095270595922 ((308253//898))	2021-06=0.995004407875404 ((247178//1241))	2021-07=0.989534844517369 ((440249//4656))	2021-08=0.990536798188841 ((576222//5505))	2021-09=0.993689883803146 ((148972//946))	>M=0.994912571652899 ((3601292//18415))	Alpha:=0.997380371211308 ((1077095//2829))	Beta:=0.998405446015148 ((32559//52))	Delta:=0.991120724228067 ((1250499//11203))	Eta:=0.99942946797889 ((7007//4))	Gamma:=0.993335573476703 ((88685//595))	Kappa:=0.998653425349268 ((5933//8))	Lambda:=0.994868975627634 ((5429//28))	Lota:=0.998233813084815 ((26564//47))	Mu:=0.997906661741165 ((8104//17))	Zeta:=0.997037037037037 ((4711//14))	Aonyx cinereus=1 ((5//0))	Canis lupus familiaris=1 ((26//0))	Dog=1 ((2//0))	Environment=1 ((1224//0))	Felis catus=1 ((66//0))	Gorilla gorilla gorilla=1 ((3//0))	Human=0.994911426138688 ((3598913//18407))	Mesocricetus auratus=1 ((2//0))	Mus musculus=1 ((3//0))	Mus musculus (BALB/c mice)=notfoound	Mustela lutreola=1 ((23//0))	Mustela putorius furo=1 ((2//0))	Neovision vision=1 ((14//0))	Neovison vison=1 ((928//0))	P1 culture=1 ((5//0))	P2 culture=1 ((3//0))
SYYKLGASQRVAGDSG	2019-12=1 ((24//0))	2020-01=1 ((609//0))	2020-02=1 ((1623//0))	2020-03=0.999923231935515 ((52101//4))	2020-04=0.999642460623624 ((53122//19))	2020-05=0.999102803738318 ((26726//24))	2020-06=0.999311001017094 ((30458//21))	2020-07=0.99934638581063 ((33637//22))	2020-08=0.999698489707535 ((36472//11))	2020-09=0.999804477466028 ((40908//8))	2020-10=0.999699135013163 ((66455//20))	2020-11=0.999256113814586 ((96717//72))	2020-12=0.998895411710181 ((129317//143))	2021-01=0.998772803947842 ((230324//283))	2021-02=0.998682174291518 ((247809//327))	2021-03=0.99910930111678 ((395965//353))	2021-04=0.999122514305489 ((404210//355))	2021-05=0.999340128286824 ((308947//204))	2021-06=0.999537072446149 ((248304//115))	2021-07=0.999554961171486 ((444707//198))	2021-08=0.999479137121021 ((581424//303))	2021-09=0.999312957750237 ((149815//103))	>M=0.999257122192487 ((3617018//2689))	Alpha:=0.99863601512699 ((1078451//1473))	Beta:=0.999632026003496 ((32599//12))	Delta:=0.999471349019023 ((1261035//667))	Eta:=0.999286834973613 ((7006//5))	Gamma:=0.999697580645161 ((89253//27))	Kappa:=0.999495034505975 ((5938//3))	Lambda:=0.998167491295584 ((5447//10))	Lota:=0.99981210777498 ((26606//5))	Mu:=0.999753724910725 ((8119//2))	Zeta:=1 ((4725//0))	Aonyx cinereus=1 ((5//0))	Canis lupus familiaris=1 ((26//0))	Dog=1 ((2//0))	Environment=1 ((1224//0))	Felis catus=1 ((66//0))	Gorilla gorilla gorilla=1 ((3//0))	Human=0.999257737772716 ((3614635//2685))	Mesocricetus auratus=1 ((2//0))	Mus musculus=1 ((3//0))	Mus musculus (BALB/c mice)=notfoound	Mustela lutreola=1 ((23//0))	Mustela putorius furo=1 ((2//0))	Neovision vision=1 ((14//0))	Neovison vison=0.998922413793103 ((927//1))	P1 culture=1 ((5//0))	P2 culture=1 ((3//0))
TDHSSSSDNIALLVQ	2019-12=1 ((24//0))	2020-01=0.986863711001642 ((601//8))	2020-02=0.991990141712877 ((1610//13))	2020-03=0.999040399193935 ((52055//50))	2020-04=0.998231120980034 ((53047//94))	2020-05=0.996971962616822 ((26669//81))	2020-06=0.99625971980708 ((30365//114))	2020-07=0.997296414034879 ((33568//91))	2020-08=0.998821368856728 ((36440//43))	2020-09=0.996749437872715 ((40783//133))	2020-10=0.996043625423091 ((66212//263))	2020-11=0.995278389073138 ((96332//457))	2020-12=0.996408156959679 ((128995//465))	2021-01=0.997862163767795 ((230114//493))	2021-02=0.997569881032982 ((247533//603))	2021-03=0.99807477833457 ((395555//763))	2021-04=0.997807521659066 ((403678//887))	2021-05=0.997402563795686 ((308348//803))	2021-06=0.997834304139377 ((247881//538))	2021-07=0.997469122621683 ((443779//1126))	2021-08=0.996874822726124 ((579909//1818))	2021-09=0.996531437185662 ((149398//520))	>M=0.997387357595518 ((3610250//9457))	Alpha:=0.997620202903167 ((1077354//2570))	Beta:=0.998190794517188 ((32552//59))	Delta:=0.997294131260789 ((1258288//3414))	Eta:=0.999572100984168 ((7008//3))	Gamma:=0.998174283154122 ((89117//163))	Kappa:=0.998653425349268 ((5933//8))	Lambda:=0.999083745647792 ((5452//5))	Lota:=0.998045920859795 ((26559//52))	Mu:=0.997906661741165 ((8104//17))	Zeta:=0.997037037037037 ((4711//14))	Aonyx cinereus=1 ((5//0))	Canis lupus familiaris=1 ((26//0))	Dog=1 ((2//0))	Environment=1 ((1224//0))	Felis catus=1 ((66//0))	Gorilla gorilla gorilla=1 ((3//0))	Human=0.997387845145025 ((3607871//9449))	Mesocricetus auratus=1 ((2//0))	Mus musculus=1 ((3//0))	Mus musculus (BALB/c mice)=notfoound	Mustela lutreola=1 ((23//0))	Mustela putorius furo=1 ((2//0))	Neovision vision=1 ((14//0))	Neovison vison=1 ((928//0))	P1 culture=1 ((5//0))	P2 culture=1 ((3//0))
TITVEELKKLLEQWNL	2019-12=1 ((24//0))	2020-01=0.998357963875205 ((608//1))	2020-02=0.999383857054837 ((1622//1))	2020-03=0.999347471451876 ((52071//34))	2020-04=0.998870928285128 ((53081//60))	2020-05=0.997420560747663 ((26681//69))	2020-06=0.998556383083435 ((30435//44))	2020-07=0.997712350337206 ((33582//77))	2020-08=0.994463174629279 ((36281//202))	2020-09=0.995576302668883 ((40735//181))	2020-10=0.994674689732982 ((66121//354))	2020-11=0.997644360412857 ((96561//228))	2020-12=0.998462845666615 ((129261//199))	2021-01=0.998057300949234 ((230159//448))	2021-02=0.997678692330013 ((247560//576))	2021-03=0.997108382662407 ((395172//1146))	2021-04=0.996591400640194 ((403186//1379))	2021-05=0.996956179989714 ((308210//941))	2021-06=0.998007398789948 ((247924//495))	2021-07=0.998525527921691 ((444249//656))	2021-08=0.998272385500415 ((580722//1005))	2021-09=0.997772115423098 ((149584//334))	>M=0.997653953759241 ((3611215//8492))	Alpha:=0.997280364173775 ((1076987//2937))	Beta:=0.997853485020392 ((32541//70))	Delta:=0.998358566444374 ((1259631//2071))	Eta:=0.995721009841677 ((6981//30))	Gamma:=0.998476702508961 ((89144//136))	Kappa:=0.999158390843292 ((5936//5))	Lambda:=0.996701484332051 ((5439//18))	Lota:=0.997820450189771 ((26553//58))	Mu:=0.996182736116242 ((8090//31))	Zeta:=0.999153439153439 ((4721//4))	Aonyx cinereus=1 ((5//0))	Canis lupus familiaris=1 ((26//0))	Dog=1 ((2//0))	Environment=0.998366013071895 ((1222//2))	Felis catus=1 ((66//0))	Gorilla gorilla gorilla=1 ((3//0))	Human=0.997654064334922 ((3608834//8486))	Mesocricetus auratus=1 ((2//0))	Mus musculus=1 ((3//0))	Mus musculus (BALB/c mice)=notfoound	Mustela lutreola=0.956521739130435 ((22//1))	Mustela putorius furo=1 ((2//0))	Neovision vision=1 ((14//0))	Neovison vison=1 ((928//0))	P1 culture=1 ((5//0))	P2 culture=1 ((3//0))
TLSYYKLGASQRVAGD	2019-12=1 ((24//0))	2020-01=1 ((609//0))	2020-02=0.992606284658041 ((1611//12))	2020-03=0.979925151137127 ((51059//1046))	2020-04=0.993432566191829 ((52792//349))	2020-05=0.997644859813084 ((26687//63))	2020-06=0.997900193575905 ((30415//64))	2020-07=0.999019578715945 ((33626//33))	2020-08=0.999671079680947 ((36471//12))	2020-09=0.999388992081337 ((40891//25))	2020-10=0.999277924031591 ((66427//48))	2020-11=0.998873838969304 ((96680//109))	2020-12=0.998601884752047 ((129279//181))	2021-01=0.998521293802877 ((230266//341))	2021-02=0.998440371409227 ((247749//387))	2021-03=0.998854455260675 ((395864//454))	2021-04=0.998937130003831 ((404135//430))	2021-05=0.999197803015355 ((308903//248))	2021-06=0.999432410564409 ((248278//141))	2021-07=0.999363909149144 ((444622//283))	2021-08=0.999190341861389 ((581256//471))	2021-09=0.998992782721221 ((149767//151))	>M=0.998621987912281 ((3614719//4988))	Alpha:=0.998424889158867 ((1078223//1701))	Beta:=0.999417374505535 ((32592//19))	Delta:=0.999228819483523 ((1260729//973))	Eta:=0.999286834973613 ((7006//5))	Gamma:=0.999563172043011 ((89241//39))	Kappa:=0.999326712674634 ((5937//4))	Lambda:=0.998167491295584 ((5447//10))	Lota:=0.999586637104957 ((26600//11))	Mu:=0.999630587366088 ((8118//3))	Zeta:=1 ((4725//0))	Aonyx cinereus=1 ((5//0))	Canis lupus familiaris=1 ((26//0))	Dog=1 ((2//0))	Environment=0.999183006535948 ((1223//1))	Felis catus=0.984848484848485 ((65//1))	Gorilla gorilla gorilla=1 ((3//0))	Human=0.998623013722867 ((3612339//4981))	Mesocricetus auratus=1 ((2//0))	Mus musculus=1 ((3//0))	Mus musculus (BALB/c mice)=notfoound	Mustela lutreola=1 ((23//0))	Mustela putorius furo=1 ((2//0))	Neovision vision=1 ((14//0))	Neovison vison=0.998922413793103 ((927//1))	P1 culture=1 ((5//0))	P2 culture=1 ((3//0))
TLSYYKLGASQRVAGDSGFA	2019-12=1 ((24//0))	2020-01=1 ((609//0))	2020-02=0.992606284658041 ((1611//12))	2020-03=0.979867575088763 ((51056//1049))	2020-04=0.993394930468 ((52790//351))	2020-05=0.997607476635514 ((26686//64))	2020-06=0.997900193575905 ((30415//64))	2020-07=0.998930449508304 ((33623//36))	2020-08=0.999561439574596 ((36467//16))	2020-09=0.999388992081337 ((40891//25))	2020-10=0.999277924031591 ((66427//48))	2020-11=0.998853175464154 ((96678//111))	2020-12=0.998555538390236 ((129273//187))	2021-01=0.998495275512018 ((230260//347))	2021-02=0.998400070928845 ((247739//397))	2021-03=0.998806513961011 ((395845//473))	2021-04=0.998895109562122 ((404118//447))	2021-05=0.99917192569327 ((308895//256))	2021-06=0.999416308736449 ((248274//145))	2021-07=0.999348175453187 ((444615//290))	2021-08=0.99911126696887 ((581210//517))	2021-09=0.998932749903281 ((149758//160))	>M=0.99858137689045 ((3614572//5135))	Alpha:=0.998388775506425 ((1078184//1740))	Beta:=0.999386710005826 ((32591//20))	Delta:=0.999185227573547 ((1260674//1028))	Eta:=0.999144201968335 ((7005//6))	Gamma:=0.999540770609319 ((89239//41))	Kappa:=0.999326712674634 ((5937//4))	Lambda:=0.998167491295584 ((5447//10))	Lota:=0.999549058659953 ((26599//12))	Mu:=0.999507449821451 ((8117//4))	Zeta:=0.99978835978836 ((4724//1))	Aonyx cinereus=1 ((5//0))	Canis lupus familiaris=1 ((26//0))	Dog=1 ((2//0))	Environment=0.999183006535948 ((1223//1))	Felis catus=0.984848484848485 ((65//1))	Gorilla gorilla gorilla=1 ((3//0))	Human=0.998582375902602 ((3612192//5128))	Mesocricetus auratus=1 ((2//0))	Mus musculus=1 ((3//0))	Mus musculus (BALB/c mice)=notfoound	Mustela lutreola=1 ((23//0))	Mustela putorius furo=1 ((2//0))	Neovision vision=1 ((14//0))	Neovison vison=0.998922413793103 ((927//1))	P1 culture=1 ((5//0))	P2 culture=1 ((3//0))
TVEELKKLLEQWNLVI	2019-12=1 ((24//0))	2020-01=0.998357963875205 ((608//1))	2020-02=0.999383857054837 ((1622//1))	2020-03=0.999232319355148 ((52065//40))	2020-04=0.99879565683747 ((53077//64))	2020-05=0.994168224299065 ((26594//156))	2020-06=0.997867384100528 ((30414//65))	2020-07=0.99732612377076 ((33569//90))	2020-08=0.994627634788806 ((36287//196))	2020-09=0.995258578551178 ((40722//194))	2020-10=0.994704776231666 ((66123//352))	2020-11=0.997241422062424 ((96522//267))	2020-12=0.997991657654874 ((129200//260))	2021-01=0.997827472713318 ((230106//501))	2021-02=0.997263597382081 ((247457//679))	2021-03=0.996073859880197 ((394762//1556))	2021-04=0.995395053946832 ((402702//1863))	2021-05=0.995959903089429 ((307902//1249))	2021-06=0.996912474488666 ((247652//767))	2021-07=0.997639945606365 ((443855//1050))	2021-08=0.997466165400609 ((580253//1474))	2021-09=0.996831601275364 ((149443//475))	>M=0.996854717798982 ((3608322//11385))	Alpha:=0.996087687652094 ((1075699//4225))	Beta:=0.997638833522431 ((32534//77))	Delta:=0.997526357253932 ((1258581//3121))	Eta:=0.996006275852232 ((6983//28))	Gamma:=0.99796146953405 ((89098//182))	Kappa:=0.999158390843292 ((5936//5))	Lambda:=0.996884735202492 ((5440//17))	Lota:=0.99751982262974 ((26545//66))	Mu:=0.996305873660879 ((8091//30))	Zeta:=0.998730158730159 ((4719//6))	Aonyx cinereus=1 ((5//0))	Canis lupus familiaris=1 ((26//0))	Dog=1 ((2//0))	Environment=1 ((1224//0))	Felis catus=1 ((66//0))	Gorilla gorilla gorilla=1 ((3//0))	Human=0.996853471630931 ((3605938//11382))	Mesocricetus auratus=1 ((2//0))	Mus musculus=1 ((3//0))	Mus musculus (BALB/c mice)=notfoound	Mustela lutreola=1 ((23//0))	Mustela putorius furo=1 ((2//0))	Neovision vision=1 ((14//0))	Neovison vison=1 ((928//0))	P1 culture=1 ((5//0))	P2 culture=1 ((3//0))
VAGDSGFAAYSRYRIG	2019-12=1 ((24//0))	2020-01=1 ((609//0))	2020-02=1 ((1623//0))	2020-03=0.999654543709817 ((52087//18))	2020-04=0.999698914209368 ((53125//16))	2020-05=0.999401869158879 ((26734//16))	2020-06=0.999409429443223 ((30461//18))	2020-07=0.999138417659467 ((33630//29))	2020-08=0.999588849601184 ((36468//15))	2020-09=0.999780037149281 ((40907//9))	2020-10=0.999533659270402 ((66444//31))	2020-11=0.999493744123816 ((96740//49))	2020-12=0.999003553221072 ((129331//129))	2021-01=0.999236796801485 ((230431//176))	2021-02=0.99938340265016 ((247983//153))	2021-03=0.999212753395001 ((396006//312))	2021-04=0.998924771050387 ((404130//435))	2021-05=0.999226915002701 ((308912//239))	2021-06=0.997009085456426 ((247676//743))	2021-07=0.991944347669727 ((441321//3584))	2021-08=0.993043128477791 ((577680//4047))	2021-09=0.996531437185662 ((149398//520))	>M=0.997078216551782 ((3609131//10576))	Alpha:=0.99939810579263 ((1079274//650))	Beta:=0.999662690503204 ((32600//11))	Delta:=0.993454872862213 ((1253444//8258))	Eta:=0.999857366994723 ((7010//1))	Gamma:=0.994668458781362 ((88804//476))	Kappa:=0.999663356337317 ((5939//2))	Lambda:=0.993769470404984 ((5423//34))	Lota:=0.998872646649882 ((26581//30))	Mu:=0.999138037187538 ((8114//7))	Zeta:=0.99957671957672 ((4723//2))	Aonyx cinereus=1 ((5//0))	Canis lupus familiaris=1 ((26//0))	Dog=1 ((2//0))	Environment=0.999183006535948 ((1223//1))	Felis catus=1 ((66//0))	Gorilla gorilla gorilla=1 ((3//0))	Human=0.997077670761779 ((3606749//10571))	Mesocricetus auratus=1 ((2//0))	Mus musculus=1 ((3//0))	Mus musculus (BALB/c mice)=notfoound	Mustela lutreola=1 ((23//0))	Mustela putorius furo=1 ((2//0))	Neovision vision=1 ((14//0))	Neovison vison=0.998922413793103 ((927//1))	P1 culture=1 ((5//0))	P2 culture=1 ((3//0))
YKLGASQRVAGDSGFA	2019-12=1 ((24//0))	2020-01=1 ((609//0))	2020-02=1 ((1623//0))	2020-03=0.999884847903272 ((52099//6))	2020-04=0.999623642761709 ((53121//20))	2020-05=0.999140186915888 ((26727//23))	2020-06=0.99934381049247 ((30459//20))	2020-07=0.999286966338869 ((33635//24))	2020-08=0.999616259627772 ((36469//14))	2020-09=0.999828917782774 ((40909//7))	2020-10=0.999714178262505 ((66456//19))	2020-11=0.999235450309436 ((96715//74))	2020-12=0.998856789742005 ((129312//148))	2021-01=0.998785813093271 ((230327//280))	2021-02=0.99865396395525 ((247802//334))	2021-03=0.999068929496011 ((395949//369))	2021-04=0.999097796398601 ((404200//365))	2021-05=0.999340128286824 ((308947//204))	2021-06=0.999520970618189 ((248300//119))	2021-07=0.999543722817231 ((444702//203))	2021-08=0.99941209536432 ((581385//342))	2021-09=0.999252924932296 ((149806//112))	>M=0.999230048177933 ((3616920//2787))	Alpha:=0.998609161385431 ((1078422//1502))	Beta:=0.999632026003496 ((32599//12))	Delta:=0.999437268071224 ((1260992//710))	Eta:=0.99942946797889 ((7007//4))	Gamma:=0.999686379928315 ((89252//28))	Kappa:=0.999495034505975 ((5938//3))	Lambda:=0.998167491295584 ((5447//10))	Lota:=0.999774529329976 ((26605//6))	Mu:=0.999630587366088 ((8118//3))	Zeta:=0.99978835978836 ((4724//1))	Aonyx cinereus=1 ((5//0))	Canis lupus familiaris=1 ((26//0))	Dog=1 ((2//0))	Environment=1 ((1224//0))	Felis catus=1 ((66//0))	Gorilla gorilla gorilla=1 ((3//0))	Human=0.999230645892539 ((3614537//2783))	Mesocricetus auratus=1 ((2//0))	Mus musculus=1 ((3//0))	Mus musculus (BALB/c mice)=notfoound	Mustela lutreola=1 ((23//0))	Mustela putorius furo=1 ((2//0))	Neovision vision=1 ((14//0))	Neovison vison=0.998922413793103 ((927//1))	P1 culture=1 ((5//0))	P2 culture=1 ((3//0))
YSRYRIGNYKLNTDHS	2019-12=1 ((24//0))	2020-01=0.986863711001642 ((601//8))	2020-02=0.991990141712877 ((1610//13))	2020-03=0.999136359274542 ((52060//45))	2020-04=0.998739203251726 ((53074//67))	2020-05=0.998542056074766 ((26711//39))	2020-06=0.997867384100528 ((30414//65))	2020-07=0.998157996375412 ((33597//62))	2020-08=0.99904064906943 ((36448//35))	2020-09=0.997287124841138 ((40805//111))	2020-10=0.996374576908612 ((66234//241))	2020-11=0.995567678145244 ((96360//429))	2020-12=0.99612235439518 ((128958//502))	2021-01=0.997862163767795 ((230114//493))	2021-02=0.997989006028952 ((247637//499))	2021-03=0.997918338304089 ((395493//825))	2021-04=0.997310691730624 ((403477//1088))	2021-05=0.997208483880046 ((308288//863))	2021-06=0.995185553439954 ((247223//1196))	2021-07=0.990633955563547 ((440738//4167))	2021-08=0.991523515325918 ((576796//4931))	2021-09=0.99417014634667 ((149044//874))	>M=0.99540377163124 ((3603070//16637))	Alpha:=0.997736877780288 ((1077480//2444))	Beta:=0.998620097513109 ((32566//45))	Delta:=0.992016339833019 ((1251629//10073))	Eta:=0.99942946797889 ((7007//4))	Gamma:=0.993413978494624 ((88692//588))	Kappa:=0.998653425349268 ((5933//8))	Lambda:=0.994868975627634 ((5429//28))	Lota:=0.998233813084815 ((26564//47))	Mu:=0.997906661741165 ((8104//17))	Zeta:=0.997037037037037 ((4711//14))	Aonyx cinereus=1 ((5//0))	Canis lupus familiaris=1 ((26//0))	Dog=1 ((2//0))	Environment=0.999183006535948 ((1223//1))	Felis catus=1 ((66//0))	Gorilla gorilla gorilla=1 ((3//0))	Human=0.995401844459434 ((3600687//16633))	Mesocricetus auratus=1 ((2//0))	Mus musculus=1 ((3//0))	Mus musculus (BALB/c mice)=notfoound	Mustela lutreola=1 ((23//0))	Mustela putorius furo=1 ((2//0))	Neovision vision=1 ((14//0))	Neovison vison=1 ((928//0))	P1 culture=1 ((5//0))	P2 culture=1 ((3//0))
YYKLGASQRVAGDSGF	2019-12=1 ((24//0))	2020-01=1 ((609//0))	2020-02=1 ((1623//0))	2020-03=0.999923231935515 ((52101//4))	2020-04=0.999642460623624 ((53122//19))	2020-05=0.999102803738318 ((26726//24))	2020-06=0.999311001017094 ((30458//21))	2020-07=0.99934638581063 ((33637//22))	2020-08=0.999698489707535 ((36472//11))	2020-09=0.999828917782774 ((40909//7))	2020-10=0.999699135013163 ((66455//20))	2020-11=0.999256113814586 ((96717//72))	2020-12=0.998879962922911 ((129315//145))	2021-01=0.9987988222387 ((230330//277))	2021-02=0.998686204339556 ((247810//326))	2021-03=0.999111824343078 ((395966//352))	2021-04=0.9991200425148 ((404209//356))	2021-05=0.999349832282606 ((308950//201))	2021-06=0.999537072446149 ((248304//115))	2021-07=0.999554961171486 ((444707//198))	2021-08=0.999479137121021 ((581424//303))	2021-09=0.999312957750237 ((149815//103))	>M=0.999259608581579 ((3617027//2680))	Alpha:=0.998637867109167 ((1078453//1471))	Beta:=0.999662690503204 ((32600//11))	Delta:=0.999471349019023 ((1261035//667))	Eta:=0.999286834973613 ((7006//5))	Gamma:=0.999697580645161 ((89253//27))	Kappa:=0.999495034505975 ((5938//3))	Lambda:=0.998167491295584 ((5447//10))	Lota:=0.99981210777498 ((26606//5))	Mu:=0.999753724910725 ((8119//2))	Zeta:=1 ((4725//0))	Aonyx cinereus=1 ((5//0))	Canis lupus familiaris=1 ((26//0))	Dog=1 ((2//0))	Environment=1 ((1224//0))	Felis catus=1 ((66//0))	Gorilla gorilla gorilla=1 ((3//0))	Human=0.999260225802528 ((3614644//2676))	Mesocricetus auratus=1 ((2//0))	Mus musculus=1 ((3//0))	Mus musculus (BALB/c mice)=notfoound	Mustela lutreola=1 ((23//0))	Mustela putorius furo=1 ((2//0))	Neovision vision=1 ((14//0))	Neovison vison=0.998922413793103 ((927//1))	P1 culture=1 ((5//0))	P2 culture=1 ((3//0))
CDIKDLPKEITVATS	2019-12=1 ((24//0))	2020-01=0.998357963875205 ((608//1))	2020-02=1 ((1623//0))	2020-03=0.99984646387103 ((52097//8))	2020-04=0.999247285523419 ((53101//40))	2020-05=0.999252336448598 ((26730//20))	2020-06=0.999311001017094 ((30458//21))	2020-07=0.999405805282391 ((33639//20))	2020-08=0.998931008963079 ((36444//39))	2020-09=0.996553915338743 ((40775//141))	2020-10=0.999323053779616 ((66430//45))	2020-11=0.999307772577462 ((96722//67))	2020-12=0.99919666306195 ((129356//104))	2021-01=0.999202105747007 ((230423//184))	2021-02=0.999286681497243 ((247959//177))	2021-03=0.999205183716107 ((396003//315))	2021-04=0.999105211770667 ((404203//362))	2021-05=0.99912340571436 ((308880//271))	2021-06=0.999206984972969 ((248222//197))	2021-07=0.999206572189569 ((444552//353))	2021-08=0.999200655977804 ((581262//465))	2021-09=0.999379660881282 ((149825//93))	>M=0.999187503297919 ((3616766//2941))	Alpha:=0.999224019468037 ((1079086//838))	Beta:=0.997148201527092 ((32518//93))	Delta:=0.999271618813317 ((1260783//919))	Eta:=1 ((7011//0))	Gamma:=0.9990479390681 ((89195//85))	Kappa:=0.998821747180609 ((5934//7))	Lambda:=0.998533993036467 ((5449//8))	Lota:=0.999098117319905 ((26587//24))	Mu:=0.999630587366088 ((8118//3))	Zeta:=0.997671957671958 ((4714//11))	Aonyx cinereus=1 ((5//0))	Canis lupus familiaris=1 ((26//0))	Dog=1 ((2//0))	Environment=1 ((1224//0))	Felis catus=0.96969696969697 ((64//2))	Gorilla gorilla gorilla=1 ((3//0))	Human=0.999187520042462 ((3614381//2939))	Mesocricetus auratus=1 ((2//0))	Mus musculus=1 ((3//0))	Mus musculus (BALB/c mice)=notfoound	Mustela lutreola=1 ((23//0))	Mustela putorius furo=1 ((2//0))	Neovision vision=1 ((14//0))	Neovison vison=1 ((928//0))	P1 culture=1 ((5//0))	P2 culture=1 ((3//0))
KLGASQRVAGDSGFA	2019-12=1 ((24//0))	2020-01=1 ((609//0))	2020-02=1 ((1623//0))	2020-03=0.999884847903272 ((52099//6))	2020-04=0.999623642761709 ((53121//20))	2020-05=0.999140186915888 ((26727//23))	2020-06=0.99934381049247 ((30459//20))	2020-07=0.999286966338869 ((33635//24))	2020-08=0.999616259627772 ((36469//14))	2020-09=0.999828917782774 ((40909//7))	2020-10=0.999714178262505 ((66456//19))	2020-11=0.999235450309436 ((96715//74))	2020-12=0.998856789742005 ((129312//148))	2021-01=0.998785813093271 ((230327//280))	2021-02=0.99865396395525 ((247802//334))	2021-03=0.999068929496011 ((395949//369))	2021-04=0.999097796398601 ((404200//365))	2021-05=0.999340128286824 ((308947//204))	2021-06=0.999520970618189 ((248300//119))	2021-07=0.999543722817231 ((444702//203))	2021-08=0.99941209536432 ((581385//342))	2021-09=0.999252924932296 ((149806//112))	>M=0.999230048177933 ((3616920//2787))	Alpha:=0.998609161385431 ((1078422//1502))	Beta:=0.999632026003496 ((32599//12))	Delta:=0.999437268071224 ((1260992//710))	Eta:=0.99942946797889 ((7007//4))	Gamma:=0.999686379928315 ((89252//28))	Kappa:=0.999495034505975 ((5938//3))	Lambda:=0.998167491295584 ((5447//10))	Lota:=0.999774529329976 ((26605//6))	Mu:=0.999630587366088 ((8118//3))	Zeta:=0.99978835978836 ((4724//1))	Aonyx cinereus=1 ((5//0))	Canis lupus familiaris=1 ((26//0))	Dog=1 ((2//0))	Environment=1 ((1224//0))	Felis catus=1 ((66//0))	Gorilla gorilla gorilla=1 ((3//0))	Human=0.999230645892539 ((3614537//2783))	Mesocricetus auratus=1 ((2//0))	Mus musculus=1 ((3//0))	Mus musculus (BALB/c mice)=notfoound	Mustela lutreola=1 ((23//0))	Mustela putorius furo=1 ((2//0))	Neovision vision=1 ((14//0))	Neovison vison=0.998922413793103 ((927//1))	P1 culture=1 ((5//0))	P2 culture=1 ((3//0))
MADSNGTITVEE	2019-12=notfoound	2020-01=0.993431855500821 ((605//4))	2020-02=0.984596426370918 ((1598//25))	2020-03=0.98620094040879 ((51386//719))	2020-04=0.98899155078 ((52556//585))	2020-05=0.991401869158879 ((26520//230))	2020-06=0.990682108993077 ((30195//284))	2020-07=0.985026293116254 ((33155//504))	2020-08=0.984979305429926 ((35935//548))	2020-09=0.984871443933913 ((40297//619))	2020-10=0.990567882662655 ((65848//627))	2020-11=0.987870522476728 ((95615//1174))	2020-12=0.99106287656419 ((128303//1157))	2021-01=0.990572705945613 ((228433//2174))	2021-02=0.990851790953348 ((245866//2270))	2021-03=0.990989558889579 ((392747//3571))	2021-04=0.990871676986393 ((400872//3693))	2021-05=0.991130547855255 ((306409//2742))	2021-06=0.993998043627903 ((246928//1491))	2021-07=0.995718187028692 ((443000//1905))	2021-08=0.995901857744268 ((579343//2384))	2021-09=0.994697101081925 ((149123//795))	>M=0.992333909899337 ((3591958//27749))	Alpha:=0.989886325334005 ((1069002//10922))	Beta:=0.996626905032044 ((32501//110))	Delta:=0.995817554382889 ((1256425//5277))	Eta:=0.996576807873342 ((6987//24))	Gamma:=0.986895161290323 ((88110//1170))	Kappa:=0.995960276047803 ((5917//24))	Lambda:=0.993769470404984 ((5423//34))	Lota:=0.99590394949457 ((26502//109))	Mu:=0.996059598571605 ((8089//32))	Zeta:=0.996402116402116 ((4708//17))	Aonyx cinereus=1 ((5//0))	Canis lupus familiaris=1 ((26//0))	Dog=1 ((2//0))	Environment=0.995098039215686 ((1218//6))	Felis catus=1 ((66//0))	Gorilla gorilla gorilla=1 ((3//0))	Human=0.992336038835381 ((3589597//27723))	Mesocricetus auratus=1 ((2//0))	Mus musculus=1 ((3//0))	Mus musculus (BALB/c mice)=notfoound	Mustela lutreola=0.956521739130435 ((22//1))	Mustela putorius furo=1 ((2//0))	Neovision vision=1 ((14//0))	Neovison vison=0.995689655172414 ((924//4))	P1 culture=1 ((5//0))	P2 culture=1 ((3//0))
MADSNGTITVEELK	2019-12=notfoound	2020-01=0.993431855500821 ((605//4))	2020-02=0.984596426370918 ((1598//25))	2020-03=0.986181748392669 ((51385//720))	2020-04=0.988935097194257 ((52553//588))	2020-05=0.991065420560748 ((26511//239))	2020-06=0.990616490042324 ((30193//286))	2020-07=0.985026293116254 ((33155//504))	2020-08=0.984979305429926 ((35935//548))	2020-09=0.984871443933913 ((40297//619))	2020-10=0.990552839413313 ((65847//628))	2020-11=0.987767204950976 ((95605//1184))	2020-12=0.990993357021474 ((128294//1166))	2021-01=0.990525005745706 ((228422//2185))	2021-02=0.990787310184737 ((245850//2286))	2021-03=0.990931524684723 ((392724//3594))	2021-04=0.990844487288816 ((400861//3704))	2021-05=0.991091731872127 ((306397//2754))	2021-06=0.993969865428973 ((246921//1498))	2021-07=0.995670985940819 ((442979//1926))	2021-08=0.995864039317412 ((579321//2406))	2021-09=0.99463039795088 ((149113//805))	>M=0.992287497302959 ((3591790//27917))	Alpha:=0.989852989654828 ((1068966//10958))	Beta:=0.995982950538162 ((32480//131))	Delta:=0.995792984397267 ((1256394//5308))	Eta:=0.996576807873342 ((6987//24))	Gamma:=0.986872759856631 ((88108//1172))	Kappa:=0.995791954216462 ((5916//25))	Lambda:=0.993769470404984 ((5423//34))	Lota:=0.99590394949457 ((26502//109))	Mu:=0.994089397857407 ((8073//48))	Zeta:=0.996402116402116 ((4708//17))	Aonyx cinereus=1 ((5//0))	Canis lupus familiaris=1 ((26//0))	Dog=1 ((2//0))	Environment=0.995098039215686 ((1218//6))	Felis catus=1 ((66//0))	Gorilla gorilla gorilla=1 ((3//0))	Human=0.992289595612221 ((3589429//27891))	Mesocricetus auratus=1 ((2//0))	Mus musculus=1 ((3//0))	Mus musculus (BALB/c mice)=notfoound	Mustela lutreola=0.956521739130435 ((22//1))	Mustela putorius furo=1 ((2//0))	Neovision vision=1 ((14//0))	Neovison vison=0.995689655172414 ((924//4))	P1 culture=1 ((5//0))	P2 culture=1 ((3//0))
MADSNGTITVEELKKLLEQWN	2019-12=notfoound	2020-01=0.991789819376026 ((604//5))	2020-02=0.984596426370918 ((1598//25))	2020-03=0.985855484118607 ((51368//737))	2020-04=0.988276472027248 ((52518//623))	2020-05=0.989383177570093 ((26466//284))	2020-06=0.98963220578103 ((30163//316))	2020-07=0.983213999227547 ((33094//565))	2020-08=0.981087081654469 ((35793//690))	2020-09=0.981058754521459 ((40141//775))	2020-10=0.985693869875893 ((65524//951))	2020-11=0.986031470518344 ((95437//1352))	2020-12=0.990159122508883 ((128186//1274))	2021-01=0.989410555620601 ((228165//2442))	2021-02=0.989537995292904 ((245540//2596))	2021-03=0.989695143798667 ((392234//4084))	2021-04=0.989240295131808 ((400212//4353))	2021-05=0.98974611112369 ((305981//3170))	2021-06=0.992717948305081 ((246610//1809))	2021-07=0.99477866061294 ((442582//2323))	2021-08=0.994781057093791 ((578691//3036))	2021-09=0.993242972825144 ((148905//1013))	>M=0.99096611963344 ((3587007//32700))	Alpha:=0.988918664646771 ((1067957//11967))	Beta:=0.995461654043114 ((32463//148))	Delta:=0.99478006692547 ((1255116//6586))	Eta:=0.992725716730852 ((6960//51))	Gamma:=0.986010304659498 ((88031//1249))	Kappa:=0.995455310553779 ((5914//27))	Lambda:=0.990837456477918 ((5407//50))	Lota:=0.994513547029424 ((26465//146))	Mu:=0.992611747321758 ((8061//60))	Zeta:=0.995978835978836 ((4706//19))	Aonyx cinereus=1 ((5//0))	Canis lupus familiaris=1 ((26//0))	Dog=1 ((2//0))	Environment=0.995098039215686 ((1218//6))	Felis catus=1 ((66//0))	Gorilla gorilla gorilla=1 ((3//0))	Human=0.990967345990955 ((3584646//32674))	Mesocricetus auratus=1 ((2//0))	Mus musculus=1 ((3//0))	Mus musculus (BALB/c mice)=notfoound	Mustela lutreola=0.956521739130435 ((22//1))	Mustela putorius furo=1 ((2//0))	Neovision vision=1 ((14//0))	Neovison vison=0.995689655172414 ((924//4))	P1 culture=1 ((5//0))	P2 culture=1 ((3//0))
RSMWSFNPETNILLNV	2019-12=1 ((24//0))	2020-01=1 ((609//0))	2020-02=1 ((1623//0))	2020-03=0.999654543709817 ((52087//18))	2020-04=0.999303739109162 ((53104//37))	2020-05=0.998990654205608 ((26723//27))	2020-06=0.999278191541717 ((30457//22))	2020-07=0.999286966338869 ((33635//24))	2020-08=0.998958418989666 ((36445//38))	2020-09=0.998704663212435 ((40863//53))	2020-10=0.998239939827003 ((66358//117))	2020-11=0.996838483711992 ((96483//306))	2020-12=0.998431948092075 ((129257//203))	2021-01=0.998222083458004 ((230197//410))	2021-02=0.998859496405197 ((247853//283))	2021-03=0.998687922325002 ((395798//520))	2021-04=0.998865448073857 ((404106//459))	2021-05=0.999162221697488 ((308892//259))	2021-06=0.999223086800929 ((248226//193))	2021-07=0.999184095481058 ((444542//363))	2021-08=0.999269416753907 ((581302//425))	2021-09=0.998859376459131 ((149747//171))	>M=0.998905988799646 ((3615747//3960))	Alpha:=0.999111048555269 ((1078964//960))	Beta:=0.998804084511361 ((32572//39))	Delta:=0.999229612063704 ((1260730//972))	Eta:=0.998431036941948 ((7000//11))	Gamma:=0.999361559139785 ((89223//57))	Kappa:=0.999495034505975 ((5938//3))	Lambda:=0.997984240425142 ((5446//11))	Lota:=0.994551125474428 ((26466//145))	Mu:=0.998768624553626 ((8111//10))	Zeta:=0.997460317460317 ((4713//12))	Aonyx cinereus=1 ((5//0))	Canis lupus familiaris=1 ((26//0))	Dog=1 ((2//0))	Environment=1 ((1224//0))	Felis catus=1 ((66//0))	Gorilla gorilla gorilla=1 ((3//0))	Human=0.998905266882665 ((3613360//3960))	Mesocricetus auratus=1 ((2//0))	Mus musculus=1 ((3//0))	Mus musculus (BALB/c mice)=notfoound	Mustela lutreola=1 ((23//0))	Mustela putorius furo=1 ((2//0))	Neovision vision=1 ((14//0))	Neovison vison=1 ((928//0))	P1 culture=1 ((5//0))	P2 culture=1 ((3//0))
AYSRYRIGNYKLNTD	2019-12=1 ((24//0))	2020-01=0.988505747126437 ((602//7))	2020-02=0.991990141712877 ((1610//13))	2020-03=0.999213127339027 ((52064//41))	2020-04=0.998889746147043 ((53082//59))	2020-05=0.998728971962617 ((26716//34))	2020-06=0.997933003051281 ((30416//63))	2020-07=0.998217415847173 ((33599//60))	2020-08=0.999068059096017 ((36449//34))	2020-09=0.99755596832535 ((40816//100))	2020-10=0.996404663407296 ((66236//239))	2020-11=0.99564000041327 ((96367//422))	2020-12=0.996176425150626 ((128965//495))	2021-01=0.997922873113132 ((230128//479))	2021-02=0.998101847374021 ((247665//471))	2021-03=0.997973849282647 ((395515//803))	2021-04=0.997357655753711 ((403496//1069))	2021-05=0.997289350511562 ((308313//838))	2021-06=0.995241909837814 ((247237//1182))	2021-07=0.990692395005675 ((440764//4141))	2021-08=0.991557895713969 ((576816//4911))	2021-09=0.994190157285983 ((149047//871))	>M=0.995465655093078 ((3603294//16413))	Alpha:=0.997798919183202 ((1077547//2377))	Beta:=0.998681426512526 ((32568//43))	Delta:=0.992056761422269 ((1251680//10022))	Eta:=0.99942946797889 ((7007//4))	Gamma:=0.993615591397849 ((88710//570))	Kappa:=0.998653425349268 ((5933//8))	Lambda:=0.994868975627634 ((5429//28))	Lota:=0.998346548419826 ((26567//44))	Mu:=0.998029799285802 ((8105//16))	Zeta:=0.997037037037037 ((4711//14))	Aonyx cinereus=1 ((5//0))	Canis lupus familiaris=1 ((26//0))	Dog=1 ((2//0))	Environment=0.999183006535948 ((1223//1))	Felis catus=1 ((66//0))	Gorilla gorilla gorilla=1 ((3//0))	Human=0.99546376875698 ((3600911//16409))	Mesocricetus auratus=1 ((2//0))	Mus musculus=1 ((3//0))	Mus musculus (BALB/c mice)=notfoound	Mustela lutreola=1 ((23//0))	Mustela putorius furo=1 ((2//0))	Neovision vision=1 ((14//0))	Neovison vison=1 ((928//0))	P1 culture=1 ((5//0))	P2 culture=1 ((3//0))
DSNGTITVEELKKLL	2019-12=notfoound	2020-01=0.996715927750411 ((607//2))	2020-02=0.985828712261245 ((1600//23))	2020-03=0.98723730927934 ((51440//665))	2020-04=0.989668993808923 ((52592//549))	2020-05=0.992373831775701 ((26546//204))	2020-06=0.996194100856327 ((30363//116))	2020-07=0.995484120146172 ((33507//152))	2020-08=0.986432036839076 ((35988//495))	2020-09=0.985506892169323 ((40323//593))	2020-10=0.989409552463332 ((65771//704))	2020-11=0.99018483505357 ((95839//950))	2020-12=0.994538853699985 ((128753//707))	2021-01=0.995685300099303 ((229612//995))	2021-02=0.996638939936164 ((247302//834))	2021-03=0.996522994161254 ((394940//1378))	2021-04=0.995708971364305 ((402829//1736))	2021-05=0.996082820369334 ((307940//1211))	2021-06=0.997005059999436 ((247675//744))	2021-07=0.997662422314876 ((443865//1040))	2021-08=0.997359586197649 ((580191//1536))	2021-09=0.996731546578796 ((149428//490))	>M=0.995782807834999 ((3604442//15265))	Alpha:=0.996624762483286 ((1076279//3645))	Beta:=0.99696421452884 ((32512//99))	Delta:=0.997500994688128 ((1258549//3153))	Eta:=0.994009413778348 ((6969//42))	Gamma:=0.997457437275986 ((89053//227))	Kappa:=0.997475172529877 ((5926//15))	Lambda:=0.994685724757193 ((5428//29))	Lota:=0.998346548419826 ((26567//44))	Mu:=0.99532077330378 ((8083//38))	Zeta:=0.997883597883598 ((4715//10))	Aonyx cinereus=1 ((5//0))	Canis lupus familiaris=1 ((26//0))	Dog=1 ((2//0))	Environment=0.995915032679739 ((1219//5))	Felis catus=1 ((66//0))	Gorilla gorilla gorilla=1 ((3//0))	Human=0.9957869361848 ((3602080//15240))	Mesocricetus auratus=1 ((2//0))	Mus musculus=1 ((3//0))	Mus musculus (BALB/c mice)=notfoound	Mustela lutreola=0.956521739130435 ((22//1))	Mustela putorius furo=1 ((2//0))	Neovision vision=1 ((14//0))	Neovison vison=0.995689655172414 ((924//4))	P1 culture=1 ((5//0))	P2 culture=1 ((3//0))
ESELVIGAVILRGHL	2019-12=1 ((24//0))	2020-01=1 ((609//0))	2020-02=1 ((1623//0))	2020-03=0.999654543709817 ((52087//18))	2020-04=0.996857417060274 ((52974//167))	2020-05=0.998130841121495 ((26700//50))	2020-06=0.998490764132682 ((30433//46))	2020-07=0.999405805282391 ((33639//20))	2020-08=0.998519858564263 ((36429//54))	2020-09=0.998851305112914 ((40869//47))	2020-10=0.999097405039489 ((66415//60))	2020-11=0.999080474020808 ((96700//89))	2020-12=0.998733199443844 ((129296//164))	2021-01=0.998157037730858 ((230182//425))	2021-02=0.998061546893639 ((247655//481))	2021-03=0.99854662165231 ((395742//576))	2021-04=0.998877807027301 ((404111//454))	2021-05=0.998751419209383 ((308765//386))	2021-06=0.999118424919189 ((248200//219))	2021-07=0.999305469707016 ((444596//309))	2021-08=0.999033911095755 ((581165//562))	2021-09=0.998919409277071 ((149756//162))	>M=0.99880073166143 ((3615366//4341))	Alpha:=0.998581381652783 ((1078392//1532))	Beta:=0.997761491521266 ((32538//73))	Delta:=0.999345328770185 ((1260876//826))	Eta:=0.999714733989445 ((7009//2))	Gamma:=0.998879928315412 ((89180//100))	Kappa:=0.999326712674634 ((5937//4))	Lambda:=0.99890049477735 ((5451//6))	Lota:=0.998647175979858 ((26575//36))	Mu:=0.984977219554242 ((7999//122))	Zeta:=0.998730158730159 ((4719//6))	Aonyx cinereus=1 ((5//0))	Canis lupus familiaris=1 ((26//0))	Dog=1 ((2//0))	Environment=0.992647058823529 ((1215//9))	Felis catus=1 ((66//0))	Gorilla gorilla gorilla=1 ((3//0))	Human=0.998803257660367 ((3612991//4329))	Mesocricetus auratus=1 ((2//0))	Mus musculus=1 ((3//0))	Mus musculus (BALB/c mice)=notfoound	Mustela lutreola=1 ((23//0))	Mustela putorius furo=1 ((2//0))	Neovision vision=1 ((14//0))	Neovison vison=1 ((928//0))	P1 culture=1 ((5//0))	P2 culture=1 ((3//0))
ETNILLNVPLHGTIL	2019-12=1 ((24//0))	2020-01=0.998357963875205 ((608//1))	2020-02=0.998767714109673 ((1621//2))	2020-03=0.998982823145571 ((52052//53))	2020-04=0.998249938841949 ((53048//93))	2020-05=0.998355140186916 ((26706//44))	2020-06=0.998457954657305 ((30432//47))	2020-07=0.997296414034879 ((33568//91))	2020-08=0.992297782528849 ((36202//281))	2020-09=0.996553915338743 ((40775//141))	2020-10=0.998104550582926 ((66349//126))	2020-11=0.997231090309849 ((96521//268))	2020-12=0.997813996601267 ((129177//283))	2021-01=0.997046923987563 ((229926//681))	2021-02=0.996953283683142 ((247380//756))	2021-03=0.997403600139282 ((395289//1029))	2021-04=0.997384845451287 ((403507//1058))	2021-05=0.997049985282273 ((308239//912))	2021-06=0.998095958843728 ((247946//473))	2021-07=0.998655892831054 ((444307//598))	2021-08=0.998719330545084 ((580982//745))	2021-09=0.998385784228712 ((149676//242))	>M=0.997770261515642 ((3611636//8071))	Alpha:=0.997671132413022 ((1077409//2515))	Beta:=0.996166937536414 ((32486//125))	Delta:=0.998681146578194 ((1260038//1664))	Eta:=0.998573669947226 ((7001//10))	Gamma:=0.998902329749104 ((89182//98))	Kappa:=0.997980138023902 ((5929//12))	Lambda:=0.996701484332051 ((5439//18))	Lota:=0.997670136409755 ((26549//62))	Mu:=0.99766038665189 ((8102//19))	Zeta:=0.998095238095238 ((4716//9))	Aonyx cinereus=1 ((5//0))	Canis lupus familiaris=1 ((26//0))	Dog=1 ((2//0))	Environment=0.999183006535948 ((1223//1))	Felis catus=0.984848484848485 ((65//1))	Gorilla gorilla gorilla=1 ((3//0))	Human=0.997771001736092 ((3609257//8063))	Mesocricetus auratus=1 ((2//0))	Mus musculus=1 ((3//0))	Mus musculus (BALB/c mice)=notfoound	Mustela lutreola=0.956521739130435 ((22//1))	Mustela putorius furo=1 ((2//0))	Neovision vision=1 ((14//0))	Neovison vison=0.997844827586207 ((926//2))	P1 culture=1 ((5//0))	P2 culture=1 ((3//0))
FARTRSMWSFNPETN	2019-12=1 ((24//0))	2020-01=1 ((609//0))	2020-02=1 ((1623//0))	2020-03=0.999616159677574 ((52085//20))	2020-04=0.999228467661504 ((53100//41))	2020-05=0.998355140186916 ((26706//44))	2020-06=0.999212572590964 ((30455//24))	2020-07=0.999019578715945 ((33626//33))	2020-08=0.998684318723789 ((36435//48))	2020-09=0.998558021311956 ((40857//59))	2020-10=0.997848815344114 ((66332//143))	2020-11=0.996249573815206 ((96426//363))	2020-12=0.996786652247798 ((129044//416))	2021-01=0.997805790804269 ((230101//506))	2021-02=0.997799593771158 ((247590//546))	2021-03=0.997413693044474 ((395293//1025))	2021-04=0.997105533103457 ((403394//1171))	2021-05=0.996907660010804 ((308195//956))	2021-06=0.998152315241588 ((247960//459))	2021-07=0.999123408368079 ((444515//390))	2021-08=0.999236755385258 ((581283//444))	2021-09=0.998839365519817 ((149744//174))	>M=0.998089348115745 ((3612791//6916))	Alpha:=0.997254436423304 ((1076959//2965))	Beta:=0.999386710005826 ((32591//20))	Delta:=0.999214553040258 ((1260711//991))	Eta:=0.998573669947226 ((7001//10))	Gamma:=0.999182347670251 ((89207//73))	Kappa:=0.999495034505975 ((5938//3))	Lambda:=0.997984240425142 ((5446//11))	Lota:=0.994776596144452 ((26472//139))	Mu:=0.998645487008989 ((8110//11))	Zeta:=0.997248677248677 ((4712//13))	Aonyx cinereus=1 ((5//0))	Canis lupus familiaris=1 ((26//0))	Dog=1 ((2//0))	Environment=0.999183006535948 ((1223//1))	Felis catus=1 ((66//0))	Gorilla gorilla gorilla=1 ((3//0))	Human=0.998088363761016 ((3610405//6915))	Mesocricetus auratus=1 ((2//0))	Mus musculus=1 ((3//0))	Mus musculus (BALB/c mice)=notfoound	Mustela lutreola=1 ((23//0))	Mustela putorius furo=1 ((2//0))	Neovision vision=1 ((14//0))	Neovison vison=1 ((928//0))	P1 culture=1 ((5//0))	P2 culture=1 ((3//0))
GHLRIAGHHLGRCDI	2019-12=1 ((24//0))	2020-01=0.998357963875205 ((608//1))	2020-02=0.99815157116451 ((1620//3))	2020-03=0.999193935322906 ((52063//42))	2020-04=0.99742195291771 ((53004//137))	2020-05=0.998280373831776 ((26704//46))	2020-06=0.998425145181928 ((30431//48))	2020-07=0.998841320300663 ((33620//39))	2020-08=0.99879395883014 ((36439//44))	2020-09=0.998069214977026 ((40837//79))	2020-10=0.998164723580293 ((66353//122))	2020-11=0.99780966845406 ((96577//212))	2020-12=0.997180596323189 ((129095//365))	2021-01=0.997211706496334 ((229964//643))	2021-02=0.997553760840829 ((247529//607))	2021-03=0.998001604771926 ((395526//792))	2021-04=0.998432884703323 ((403931//634))	2021-05=0.997379921138861 ((308341//810))	2021-06=0.998667573736308 ((248088//331))	2021-07=0.998741304323395 ((444345//560))	2021-08=0.998786372301784 ((581021//706))	2021-09=0.998899398337758 ((149753//165))	>M=0.998224165657607 ((3613279//6428))	Alpha:=0.998570269759724 ((1078380//1544))	Beta:=0.982582564165466 ((32043//568))	Delta:=0.99893873513714 ((1260363//1339))	Eta:=0.999714733989445 ((7009//2))	Gamma:=0.999182347670251 ((89207//73))	Kappa:=0.999326712674634 ((5937//4))	Lambda:=0.998717243906909 ((5450//7))	Lota:=0.998872646649882 ((26581//30))	Mu:=0.999630587366088 ((8118//3))	Zeta:=0.998095238095238 ((4716//9))	Aonyx cinereus=1 ((5//0))	Canis lupus familiaris=1 ((26//0))	Dog=1 ((2//0))	Environment=0.998366013071895 ((1222//2))	Felis catus=1 ((66//0))	Gorilla gorilla gorilla=1 ((3//0))	Human=0.99822465250517 ((3610898//6422))	Mesocricetus auratus=1 ((2//0))	Mus musculus=1 ((3//0))	Mus musculus (BALB/c mice)=notfoound	Mustela lutreola=1 ((23//0))	Mustela putorius furo=1 ((2//0))	Neovision vision=1 ((14//0))	Neovison vison=0.998922413793103 ((927//1))	P1 culture=1 ((5//0))	P2 culture=1 ((3//0))
HLGRCDIKDLPKEIT	2019-12=1 ((24//0))	2020-01=0.998357963875205 ((608//1))	2020-02=0.99815157116451 ((1620//3))	2020-03=0.999174743306784 ((52062//43))	2020-04=0.999021471180444 ((53089//52))	2020-05=0.998990654205608 ((26723//27))	2020-06=0.998523573608058 ((30434//45))	2020-07=0.998900739772423 ((33622//37))	2020-08=0.998218348271798 ((36418//65))	2020-09=0.995845146153094 ((40746//170))	2020-10=0.998149680330952 ((66352//123))	2020-11=0.997572038144831 ((96554//235))	2020-12=0.997002935269581 ((129072//388))	2021-01=0.997033914842134 ((229923//684))	2021-02=0.997477189928104 ((247510//626))	2021-03=0.998052069297887 ((395546//772))	2021-04=0.998235141448222 ((403851//714))	2021-05=0.997163198566396 ((308274//877))	2021-06=0.998305282607208 ((247998//421))	2021-07=0.998309751519987 ((444153//752))	2021-08=0.998452882537685 ((580827//900))	2021-09=0.998692618631519 ((149722//196))	>M=0.998018900424813 ((3612536//7171))	Alpha:=0.998438779025191 ((1078238//1686))	Beta:=0.982275919168379 ((32033//578))	Delta:=0.998596340498787 ((1259931//1771))	Eta:=0.999714733989445 ((7009//2))	Gamma:=0.998801523297491 ((89173//107))	Kappa:=0.998653425349268 ((5933//8))	Lambda:=0.997617738684259 ((5444//13))	Lota:=0.998346548419826 ((26567//44))	Mu:=0.999753724910725 ((8119//2))	Zeta:=0.997037037037037 ((4711//14))	Aonyx cinereus=1 ((5//0))	Canis lupus familiaris=1 ((26//0))	Dog=1 ((2//0))	Environment=1 ((1224//0))	Felis catus=0.96969696969697 ((64//2))	Gorilla gorilla gorilla=1 ((3//0))	Human=0.998019251821791 ((3610155//7165))	Mesocricetus auratus=1 ((2//0))	Mus musculus=1 ((3//0))	Mus musculus (BALB/c mice)=notfoound	Mustela lutreola=1 ((23//0))	Mustela putorius furo=1 ((2//0))	Neovision vision=1 ((14//0))	Neovison vison=0.998922413793103 ((927//1))	P1 culture=1 ((5//0))	P2 culture=1 ((3//0))
LLNVPLHGTILTRPL	2019-12=1 ((24//0))	2020-01=0.998357963875205 ((608//1))	2020-02=0.99815157116451 ((1620//3))	2020-03=0.998925247097208 ((52049//56))	2020-04=0.998231120980034 ((53047//94))	2020-05=0.998317757009346 ((26705//45))	2020-06=0.998457954657305 ((30432//47))	2020-07=0.997266704298999 ((33567//92))	2020-08=0.992242962475674 ((36200//283))	2020-09=0.996553915338743 ((40775//141))	2020-10=0.998044377585559 ((66345//130))	2020-11=0.997262085567575 ((96524//265))	2020-12=0.997752201452186 ((129169//291))	2021-01=0.996955859969559 ((229905//702))	2021-02=0.99686865267434 ((247359//777))	2021-03=0.997373321423705 ((395277//1041))	2021-04=0.997352712172333 ((403494//1071))	2021-05=0.99698852664232 ((308220//931))	2021-06=0.997983246048008 ((247918//501))	2021-07=0.998599701059777 ((444282//623))	2021-08=0.998660883885396 ((580948//779))	2021-09=0.998252377966622 ((149656//262))	>M=0.99771114070835 ((3611422//8285))	Alpha:=0.997598905108137 ((1077331//2593))	Beta:=0.996228266535832 ((32488//123))	Delta:=0.998612192102414 ((1259951//1751))	Eta:=0.998288403936671 ((6999//12))	Gamma:=0.998835125448029 ((89176//104))	Kappa:=0.998148459855243 ((5930//11))	Lambda:=0.997067986072934 ((5441//16))	Lota:=0.997670136409755 ((26549//62))	Mu:=0.997783524196527 ((8103//18))	Zeta:=0.996402116402116 ((4708//17))	Aonyx cinereus=1 ((5//0))	Canis lupus familiaris=1 ((26//0))	Dog=1 ((2//0))	Environment=0.999183006535948 ((1223//1))	Felis catus=0.984848484848485 ((65//1))	Gorilla gorilla gorilla=1 ((3//0))	Human=0.997711841916115 ((3609043//8277))	Mesocricetus auratus=1 ((2//0))	Mus musculus=1 ((3//0))	Mus musculus (BALB/c mice)=notfoound	Mustela lutreola=0.956521739130435 ((22//1))	Mustela putorius furo=1 ((2//0))	Neovision vision=1 ((14//0))	Neovison vison=0.997844827586207 ((926//2))	P1 culture=1 ((5//0))	P2 culture=1 ((3//0))
NRFLYIIKLIFLWLL	2019-12=1 ((24//0))	2020-01=1 ((609//0))	2020-02=0.997535428219347 ((1619//4))	2020-03=0.999481815564725 ((52078//27))	2020-04=0.999172014075761 ((53097//44))	2020-05=0.999252336448598 ((26730//20))	2020-06=0.999573476820106 ((30466//13))	2020-07=0.99934638581063 ((33637//22))	2020-08=0.999424389441658 ((36462//21))	2020-09=0.998753543845928 ((40865//51))	2020-10=0.998962015795412 ((66406//69))	2020-11=0.998357251340545 ((96630//159))	2020-12=0.995110458828982 ((128827//633))	2021-01=0.996435494152389 ((229785//822))	2021-02=0.997537640648677 ((247525//611))	2021-03=0.998839315902886 ((395858//460))	2021-04=0.999349919048855 ((404302//263))	2021-05=0.999278669646872 ((308928//223))	2021-06=0.999058043064339 ((248185//234))	2021-07=0.999071711938504 ((444492//413))	2021-08=0.998475229789919 ((580840//887))	2021-09=0.998332421723876 ((149668//250))	>M=0.998537726948618 ((3614414//5293))	Alpha:=0.999381437953041 ((1079256//668))	Beta:=0.998681426512526 ((32568//43))	Delta:=0.998821433270297 ((1260215//1487))	Eta:=1 ((7011//0))	Gamma:=0.998230286738351 ((89122//158))	Kappa:=0.999495034505975 ((5938//3))	Lambda:=0.998167491295584 ((5447//10))	Lota:=0.999248431099921 ((26591//20))	Mu:=0.999876862455363 ((8120//1))	Zeta:=0.999365079365079 ((4722//3))	Aonyx cinereus=1 ((5//0))	Canis lupus familiaris=1 ((26//0))	Dog=1 ((2//0))	Environment=0.997549019607843 ((1221//3))	Felis catus=1 ((66//0))	Gorilla gorilla gorilla=1 ((3//0))	Human=0.998538420709254 ((3612033//5287))	Mesocricetus auratus=1 ((2//0))	Mus musculus=1 ((3//0))	Mus musculus (BALB/c mice)=notfoound	Mustela lutreola=1 ((23//0))	Mustela putorius furo=1 ((2//0))	Neovision vision=1 ((14//0))	Neovison vison=1 ((928//0))	P1 culture=1 ((5//0))	P2 culture=1 ((3//0))
NTDHSSSSDNIALLV	2019-12=1 ((24//0))	2020-01=0.986863711001642 ((601//8))	2020-02=0.991990141712877 ((1610//13))	2020-03=0.999059591210057 ((52056//49))	2020-04=0.998231120980034 ((53047//94))	2020-05=0.996897196261682 ((26667//83))	2020-06=0.996128481905574 ((30361//118))	2020-07=0.997296414034879 ((33568//91))	2020-08=0.99879395883014 ((36439//44))	2020-09=0.996676116922475 ((40780//136))	2020-10=0.996058668672433 ((66213//262))	2020-11=0.995257725567988 ((96330//459))	2020-12=0.996307739842422 ((128982//478))	2021-01=0.997801454422459 ((230100//507))	2021-02=0.997525550504562 ((247522//614))	2021-03=0.998039453166397 ((395541//777))	2021-04=0.997701234659449 ((403635//930))	2021-05=0.997321697164169 ((308323//828))	2021-06=0.997500191209207 ((247798//621))	2021-07=0.997262336903384 ((443687//1218))	2021-08=0.99677168156197 ((579849//1878))	2021-09=0.996464734054617 ((149388//530))	>M=0.997283205519121 ((3609873//9834))	Alpha:=0.997547975598283 ((1077276//2648))	Beta:=0.998190794517188 ((32552//59))	Delta:=0.997111045238892 ((1258057//3645))	Eta:=0.99942946797889 ((7007//4))	Gamma:=0.998185483870968 ((89118//162))	Kappa:=0.998653425349268 ((5933//8))	Lambda:=0.999083745647792 ((5452//5))	Lota:=0.998045920859795 ((26559//52))	Mu:=0.997906661741165 ((8104//17))	Zeta:=0.997037037037037 ((4711//14))	Aonyx cinereus=1 ((5//0))	Canis lupus familiaris=1 ((26//0))	Dog=1 ((2//0))	Environment=1 ((1224//0))	Felis catus=1 ((66//0))	Gorilla gorilla gorilla=1 ((3//0))	Human=0.997283624340672 ((3607494//9826))	Mesocricetus auratus=1 ((2//0))	Mus musculus=1 ((3//0))	Mus musculus (BALB/c mice)=notfoound	Mustela lutreola=1 ((23//0))	Mustela putorius furo=1 ((2//0))	Neovision vision=1 ((14//0))	Neovison vison=1 ((928//0))	P1 culture=1 ((5//0))	P2 culture=1 ((3//0))
NYKLNTDHSSSSDNI	2019-12=1 ((24//0))	2020-01=0.986863711001642 ((601//8))	2020-02=0.991990141712877 ((1610//13))	2020-03=0.999059591210057 ((52056//49))	2020-04=0.997967670913231 ((53033//108))	2020-05=0.996897196261682 ((26667//83))	2020-06=0.996095672430198 ((30360//119))	2020-07=0.997444962714282 ((33573//86))	2020-08=0.998931008963079 ((36444//39))	2020-09=0.996627236288982 ((40778//138))	2020-10=0.996088755171117 ((66215//260))	2020-11=0.995268057320563 ((96331//458))	2020-12=0.996323188629693 ((128984//476))	2021-01=0.9977754361316 ((230094//513))	2021-02=0.997533610600638 ((247524//612))	2021-03=0.998011697677118 ((395530//788))	2021-04=0.99769876286876 ((403634//931))	2021-05=0.997321697164169 ((308323//828))	2021-06=0.997480063924257 ((247793//626))	2021-07=0.997260089232533 ((443686//1219))	2021-08=0.996768243523165 ((579847//1880))	2021-09=0.996458063741512 ((149387//531))	>M=0.997275746351846 ((3609846//9861))	Alpha:=0.997543345642842 ((1077271//2653))	Beta:=0.998190794517188 ((32552//59))	Delta:=0.997103119437078 ((1258047//3655))	Eta:=0.99942946797889 ((7007//4))	Gamma:=0.99815188172043 ((89115//165))	Kappa:=0.998485103517926 ((5932//9))	Lambda:=0.999083745647792 ((5452//5))	Lota:=0.998083499304799 ((26560//51))	Mu:=0.997906661741165 ((8104//17))	Zeta:=0.997037037037037 ((4711//14))	Aonyx cinereus=1 ((5//0))	Canis lupus familiaris=1 ((26//0))	Dog=1 ((2//0))	Environment=1 ((1224//0))	Felis catus=1 ((66//0))	Gorilla gorilla gorilla=1 ((3//0))	Human=0.997276160251236 ((3607467//9853))	Mesocricetus auratus=1 ((2//0))	Mus musculus=1 ((3//0))	Mus musculus (BALB/c mice)=notfoound	Mustela lutreola=1 ((23//0))	Mustela putorius furo=1 ((2//0))	Neovision vision=1 ((14//0))	Neovison vison=1 ((928//0))	P1 culture=1 ((5//0))	P2 culture=1 ((3//0))
PLHGTILTRPLLESE	2019-12=1 ((24//0))	2020-01=0.998357963875205 ((608//1))	2020-02=0.99815157116451 ((1620//3))	2020-03=0.998886863064965 ((52047//58))	2020-04=0.998155849532376 ((53043//98))	2020-05=0.998242990654206 ((26703//47))	2020-06=0.998425145181928 ((30431//48))	2020-07=0.997118155619596 ((33562//97))	2020-08=0.992188142422498 ((36198//285))	2020-09=0.996529475021996 ((40774//142))	2020-10=0.998029334336217 ((66344//131))	2020-11=0.997158768041823 ((96514//275))	2020-12=0.997628611154024 ((129153//307))	2021-01=0.996873468715173 ((229886//721))	2021-02=0.996598639455782 ((247292//844))	2021-03=0.997151277509475 ((395189//1129))	2021-04=0.997110476684834 ((403396//1169))	2021-05=0.996855905366633 ((308179//972))	2021-06=0.997781973198507 ((247868//551))	2021-07=0.998496308200627 ((444236//669))	2021-08=0.998499296061555 ((580854//873))	2021-09=0.997918862311397 ((149606//312))	>M=0.997539856126477 ((3610802//8905))	Alpha:=0.99728314214704 ((1076990//2934))	Beta:=0.997056208027966 ((32515//96))	Delta:=0.998457638967046 ((1259756//1946))	Eta:=0.998431036941948 ((7000//11))	Gamma:=0.998745519713262 ((89168//112))	Kappa:=0.99781181619256 ((5928//13))	Lambda:=0.996884735202492 ((5440//17))	Lota:=0.997594979519748 ((26547//64))	Mu:=0.99766038665189 ((8102//19))	Zeta:=0.996190476190476 ((4707//18))	Aonyx cinereus=1 ((5//0))	Canis lupus familiaris=1 ((26//0))	Dog=1 ((2//0))	Environment=0.999183006535948 ((1223//1))	Felis catus=0.984848484848485 ((65//1))	Gorilla gorilla gorilla=1 ((3//0))	Human=0.997540444306835 ((3608423//8897))	Mesocricetus auratus=1 ((2//0))	Mus musculus=1 ((3//0))	Mus musculus (BALB/c mice)=notfoound	Mustela lutreola=0.956521739130435 ((22//1))	Mustela putorius furo=1 ((2//0))	Neovision vision=1 ((14//0))	Neovison vison=0.997844827586207 ((926//2))	P1 culture=1 ((5//0))	P2 culture=1 ((3//0))
SFRLFARTRSMWSFN	2019-12=1 ((24//0))	2020-01=1 ((609//0))	2020-02=1 ((1623//0))	2020-03=0.999635351693695 ((52086//19))	2020-04=0.99920964979959 ((53099//42))	2020-05=0.998317757009346 ((26705//45))	2020-06=0.999179763115588 ((30454//25))	2020-07=0.998960159244184 ((33624//35))	2020-08=0.998519858564263 ((36429//54))	2020-09=0.99853358099521 ((40856//60))	2020-10=0.997848815344114 ((66332//143))	2020-11=0.99619791505233 ((96421//368))	2020-12=0.996771203460528 ((129042//418))	2021-01=0.997749417840742 ((230088//519))	2021-02=0.997763323338814 ((247581//555))	2021-03=0.997259776240292 ((395232//1086))	2021-04=0.996991830731774 ((403348//1217))	2021-05=0.99679121206142 ((308159//992))	2021-06=0.998120111585668 ((247952//467))	2021-07=0.999100931659568 ((444505//400))	2021-08=0.999202374997207 ((581263//464))	2021-09=0.998779332701877 ((149735//183))	>M=0.998025530795725 ((3612560//7147))	Alpha:=0.997160911323389 ((1076858//3066))	Beta:=0.999386710005826 ((32591//20))	Delta:=0.999189190474454 ((1260679//1023))	Eta:=0.998573669947226 ((7001//10))	Gamma:=0.999115143369176 ((89201//79))	Kappa:=0.999663356337317 ((5939//2))	Lambda:=0.996884735202492 ((5440//17))	Lota:=0.994626282364436 ((26468//143))	Mu:=0.99815293683044 ((8106//15))	Zeta:=0.996825396825397 ((4710//15))	Aonyx cinereus=1 ((5//0))	Canis lupus familiaris=1 ((26//0))	Dog=1 ((2//0))	Environment=0.999183006535948 ((1223//1))	Felis catus=1 ((66//0))	Gorilla gorilla gorilla=1 ((3//0))	Human=0.998024504329172 ((3610174//7146))	Mesocricetus auratus=1 ((2//0))	Mus musculus=1 ((3//0))	Mus musculus (BALB/c mice)=notfoound	Mustela lutreola=1 ((23//0))	Mustela putorius furo=1 ((2//0))	Neovision vision=1 ((14//0))	Neovison vison=1 ((928//0))	P1 culture=1 ((5//0))	P2 culture=1 ((3//0))
TILTRPLLESELVIG	2019-12=1 ((24//0))	2020-01=1 ((609//0))	2020-02=0.999383857054837 ((1622//1))	2020-03=0.999520199596968 ((52080//25))	2020-04=0.999473099866393 ((53113//28))	2020-05=0.999775700934579 ((26744//6))	2020-06=0.999835952623118 ((30474//5))	2020-07=0.99931667607475 ((33636//23))	2020-08=0.999314749335307 ((36458//25))	2020-09=0.999804477466028 ((40908//8))	2020-10=0.999623918766454 ((66450//25))	2020-11=0.999586729896992 ((96749//40))	2020-12=0.999382048509192 ((129380//80))	2021-01=0.998820504147749 ((230335//272))	2021-02=0.998678144243479 ((247808//328))	2021-03=0.999336391483607 ((396055//263))	2021-04=0.999260934584059 ((404266//299))	2021-05=0.999340128286824 ((308947//204))	2021-06=0.999424359650429 ((248276//143))	2021-07=0.999503264741911 ((444684//221))	2021-08=0.9994653849658 ((581416//311))	2021-09=0.999212903053669 ((149800//118))	>M=0.999317624327052 ((3617237//2470))	Alpha:=0.999225871450213 ((1079088//836))	Beta:=0.999816013001748 ((32605//6))	Delta:=0.999465008377573 ((1261027//675))	Eta:=0.999286834973613 ((7006//5))	Gamma:=0.999719982078853 ((89255//25))	Kappa:=0.999495034505975 ((5938//3))	Lambda:=0.999633498259117 ((5455//2))	Lota:=0.999286009544925 ((26592//19))	Mu:=0.999630587366088 ((8118//3))	Zeta:=0.998095238095238 ((4716//9))	Aonyx cinereus=1 ((5//0))	Canis lupus familiaris=1 ((26//0))	Dog=1 ((2//0))	Environment=1 ((1224//0))	Felis catus=1 ((66//0))	Gorilla gorilla gorilla=1 ((3//0))	Human=0.999318003383721 ((3614853//2467))	Mesocricetus auratus=1 ((2//0))	Mus musculus=1 ((3//0))	Mus musculus (BALB/c mice)=notfoound	Mustela lutreola=1 ((23//0))	Mustela putorius furo=1 ((2//0))	Neovision vision=1 ((14//0))	Neovison vison=1 ((928//0))	P1 culture=1 ((5//0))	P2 culture=1 ((3//0))
VIGFLFLTWICLLQF	2019-12=1 ((24//0))	2020-01=0.996715927750411 ((607//2))	2020-02=0.997535428219347 ((1619//4))	2020-03=0.99925151137127 ((52066//39))	2020-04=0.997723038708342 ((53020//121))	2020-05=0.994392523364486 ((26600//150))	2020-06=0.997375241969881 ((30399//80))	2020-07=0.998900739772423 ((33622//37))	2020-08=0.998739138776965 ((36437//46))	2020-09=0.998215856877505 ((40843//73))	2020-10=0.998555848063182 ((66379//96))	2020-11=0.997995640000413 ((96595//194))	2020-12=0.996856171790514 ((129053//407))	2021-01=0.994397394701809 ((229315//1292))	2021-02=0.991319276525776 ((245982//2154))	2021-03=0.982662912105935 ((389447//6871))	2021-04=0.980388812675343 ((396631//7934))	2021-05=0.985508699632219 ((304671//4480))	2021-06=0.992931297525552 ((246663//1756))	2021-07=0.993933536372934 ((442206//2699))	2021-08=0.993502106658278 ((577947//3780))	2021-09=0.994336904174282 ((149069//849))	>M=0.99074676486246 ((3586213//33494))	Alpha:=0.989227019679163 ((1068290//11634))	Beta:=0.998865413510779 ((32574//37))	Delta:=0.994553388993598 ((1254830//6872))	Eta:=0.99942946797889 ((7007//4))	Gamma:=0.997300627240143 ((89039//241))	Kappa:=0.997475172529877 ((5926//15))	Lambda:=0.998533993036467 ((5449//8))	Lota:=0.998045920859795 ((26559//52))	Mu:=0.992365472232484 ((8059//62))	Zeta:=0.997883597883598 ((4715//10))	Aonyx cinereus=1 ((5//0))	Canis lupus familiaris=1 ((26//0))	Dog=1 ((2//0))	Environment=0.997549019607843 ((1221//3))	Felis catus=0.984848484848485 ((65//1))	Gorilla gorilla gorilla=1 ((3//0))	Human=0.990742870412349 ((3583834//33486))	Mesocricetus auratus=1 ((2//0))	Mus musculus=1 ((3//0))	Mus musculus (BALB/c mice)=notfoound	Mustela lutreola=1 ((23//0))	Mustela putorius furo=1 ((2//0))	Neovision vision=1 ((14//0))	Neovison vison=1 ((928//0))	P1 culture=1 ((5//0))	P2 culture=1 ((3//0))
YKLGASQRVAGDSGF	2019-12=1 ((24//0))	2020-01=1 ((609//0))	2020-02=1 ((1623//0))	2020-03=0.999923231935515 ((52101//4))	2020-04=0.999642460623624 ((53122//19))	2020-05=0.999140186915888 ((26727//23))	2020-06=0.99934381049247 ((30459//20))	2020-07=0.99934638581063 ((33637//22))	2020-08=0.999698489707535 ((36472//11))	2020-09=0.999828917782774 ((40909//7))	2020-10=0.999714178262505 ((66456//19))	2020-11=0.999256113814586 ((96717//72))	2020-12=0.998879962922911 ((129315//145))	2021-01=0.99880315862051 ((230331//276))	2021-02=0.998686204339556 ((247810//326))	2021-03=0.999111824343078 ((395966//352))	2021-04=0.999129929677555 ((404213//352))	2021-05=0.999353066947867 ((308951//200))	2021-06=0.999537072446149 ((248304//115))	2021-07=0.999554961171486 ((444707//198))	2021-08=0.999482575159826 ((581426//301))	2021-09=0.999312957750237 ((149815//103))	>M=0.99926264750158 ((3617038//2669))	Alpha:=0.998638793100255 ((1078454//1470))	Beta:=0.999662690503204 ((32600//11))	Delta:=0.99947531191993 ((1261040//662))	Eta:=0.99942946797889 ((7007//4))	Gamma:=0.999697580645161 ((89253//27))	Kappa:=0.999495034505975 ((5938//3))	Lambda:=0.998167491295584 ((5447//10))	Lota:=0.99981210777498 ((26606//5))	Mu:=0.999753724910725 ((8119//2))	Zeta:=1 ((4725//0))	Aonyx cinereus=1 ((5//0))	Canis lupus familiaris=1 ((26//0))	Dog=1 ((2//0))	Environment=1 ((1224//0))	Felis catus=1 ((66//0))	Gorilla gorilla gorilla=1 ((3//0))	Human=0.999263266727854 ((3614655//2665))	Mesocricetus auratus=1 ((2//0))	Mus musculus=1 ((3//0))	Mus musculus (BALB/c mice)=notfoound	Mustela lutreola=1 ((23//0))	Mustela putorius furo=1 ((2//0))	Neovision vision=1 ((14//0))	Neovison vison=0.998922413793103 ((927//1))	P1 culture=1 ((5//0))	P2 culture=1 ((3//0))
Table X3: Conservation of epitopes (BCE) from the N protein according to total strains, month, variants and host conservation (= conservation (total number of strains the epitope is conserve // total number of strain epitope is not conserve)).
EpitopeSequence	2019-12	2020-01	2020-02	2020-03	2020-04	2020-05	2020-06	2020-07	2020-08	2020-09	2020-10	2020-11	2020-12	2021-01	2021-02	2021-03	2021-04	2021-05	2021-06	2021-07	2021-08	2021-09	ProtienName	Alpha:	Beta:	Delta:	Eta:	Gamma:	Kappa:	Lambda:	Lota:	Mu:	Zeta:	Aonyx cinereus	Canis lupus familiaris	Dog	Environment	Felis catus	Gorilla gorilla gorilla	Human	Mesocricetus auratus	Mus musculus	Mus musculus (BALB/c mice)	Mustela lutreola	Mustela putorius furo	Neovision vision	Neovison vison	P1 culture	P2 culture
IDAYKTFPPTEPKKD	2019-12=1 ((23//0))	2020-01=1 ((598//0))	2020-02=0.996936274509804 ((1627//5))	2020-03=0.998460584977709 ((49942//77))	2020-04=0.99599186526349 ((50444//203))	2020-05=0.992588141025641 ((24775//185))	2020-06=0.989351884716405 ((27874//300))	2020-07=0.988428918245736 ((31350//367))	2020-08=0.980775993435705 ((33468//656))	2020-09=0.968815446697655 ((37933//1221))	2020-10=0.969687817904374 ((61005//1907))	2020-11=0.956566735661347 ((85959//3903))	2020-12=0.94553142989288 ((114484//6595))	2021-01=0.960451064654755 ((208075//8568))	2021-02=0.972975650091732 ((225923//6275))	2021-03=0.98358118637442 ((367342//6132))	2021-04=0.985841200061902 ((375849//5398))	2021-05=0.985201750389972 ((285476//4288))	2021-06=0.986878673481982 ((231878//3083))	2021-07=0.990400568576277 ((420842//4079))	2021-08=0.991592423754649 ((557504//4727))	2021-09=0.986789761035968 ((143870//1926))	>N=0.982311300813719 ((3369259//60671))	Alpha:=0.991428728729986 ((1026445//8874))	Beta:=0.915404552977547 ((29314//2709))	Delta:=0.990731131024765 ((1200887//11235))	Eta:=1 ((128//0))	Gamma:=0.995626045474258 ((80352//353))	Kappa:=0.992279561154002 ((4884//38))	Lambda:=0.641936916925811 ((2890//1612))	Lota:=0.990807540144287 ((25545//237))	Mu:=0.993466614399582 ((7603//50))	Zeta:=0.989894551845343 ((4506//46))	Aonyx cinereus=1 ((5//0))	Canis lupus familiaris=0.958333333333333 ((23//1))	Dog=1 ((2//0))	Environment=0.977172958735733 ((1113//26))	Felis catus=0.954545454545455 ((63//3))	Gorilla gorilla gorilla=1 ((2//0))	Human=0.982309358378009 ((3367050//60638))	Mesocricetus auratus=1 ((2//0))	Mus musculus=1 ((3//0))	Mus musculus (BALB/c mice)=notfoound	Mustela lutreola=1 ((23//0))	Mustela putorius furo=1 ((2//0))	Neovision vision=1 ((14//0))	Neovison vison=0.996555683122847 ((868//3))	P1 culture=1 ((5//0))	P2 culture=1 ((3//0))
KTFPPTEPKKDKKKK	2019-12=1 ((23//0))	2020-01=0.998327759197324 ((597//1))	2020-02=0.996323529411765 ((1626//6))	2020-03=0.997940782502649 ((49916//103))	2020-04=0.99498489545284 ((50393//254))	2020-05=0.99130608974359 ((24743//217))	2020-06=0.98782565485909 ((27831//343))	2020-07=0.987672226250906 ((31326//391))	2020-08=0.980160590786543 ((33447//677))	2020-09=0.965929406957144 ((37820//1334))	2020-10=0.969497075279756 ((60993//1919))	2020-11=0.956333044000801 ((85938//3924))	2020-12=0.943780506941749 ((114272//6807))	2021-01=0.960247965547006 ((208031//8612))	2021-02=0.972768929964944 ((225875//6323))	2021-03=0.983340205743907 ((367252//6222))	2021-04=0.986153333665576 ((375968//5279))	2021-05=0.985415717618476 ((285538//4226))	2021-06=0.980954286030448 ((230486//4475))	2021-07=0.98501603827535 ((418554//6367))	2021-08=0.984623757850421 ((553586//8645))	2021-09=0.981611292490878 ((143115//2681))	>N=0.979719994285598 ((3360371//69559))	Alpha:=0.991612247046562 ((1026635//8684))	Beta:=0.915810511195079 ((29327//2696))	Delta:=0.98414598530511 ((1192905//19217))	Eta:=0.9921875 ((127//1))	Gamma:=0.995291493711666 ((80325//380))	Kappa:=0.993498577813897 ((4890//32))	Lambda:=0.641048422923145 ((2886//1616))	Lota:=0.990497246140718 ((25537//245))	Mu:=0.993074611263557 ((7600//53))	Zeta:=0.990553602811951 ((4509//43))	Aonyx cinereus=1 ((5//0))	Canis lupus familiaris=0.916666666666667 ((22//2))	Dog=1 ((2//0))	Environment=0.977172958735733 ((1113//26))	Felis catus=0.909090909090909 ((60//6))	Gorilla gorilla gorilla=1 ((2//0))	Human=0.979717815623826 ((3358167//69521))	Mesocricetus auratus=1 ((2//0))	Mus musculus=1 ((3//0))	Mus musculus (BALB/c mice)=notfoound	Mustela lutreola=1 ((23//0))	Mustela putorius furo=1 ((2//0))	Neovision vision=1 ((14//0))	Neovison vison=0.996555683122847 ((868//3))	P1 culture=0.8 ((4//1))	P2 culture=1 ((3//0))
QLPQGTTLPKGFYAE	2019-12=1 ((23//0))	2020-01=1 ((598//0))	2020-02=1 ((1632//0))	2020-03=0.99884044063256 ((49961//58))	2020-04=0.997373980689873 ((50514//133))	2020-05=0.995432692307692 ((24846//114))	2020-06=0.996344147085966 ((28071//103))	2020-07=0.997477693350569 ((31637//80))	2020-08=0.996659242761693 ((34010//114))	2020-09=0.997650303928079 ((39062//92))	2020-10=0.99653484231943 ((62694//218))	2020-11=0.99599385724778 ((89502//360))	2020-12=0.995639210763221 ((120551//528))	2021-01=0.994673264310409 ((215489//1154))	2021-02=0.994315196513321 ((230878//1320))	2021-03=0.99466361781543 ((371481//1993))	2021-04=0.996180953555044 ((379791//1456))	2021-05=0.995620573984346 ((288495//1269))	2021-06=0.996182345155153 ((234064//897))	2021-07=0.997524245683315 ((423869//1052))	2021-08=0.996915858428297 ((560497//1734))	2021-09=0.995953249746221 ((145206//590))	>N=0.996088258360958 ((3416513//13417))	Alpha:=0.99488466839689 ((1030023//5296))	Beta:=0.997501795584424 ((31943//80))	Delta:=0.997172726837728 ((1208695//3427))	Eta:=1 ((128//0))	Gamma:=0.998042252648535 ((80547//158))	Kappa:=0.995123933360423 ((4898//24))	Lambda:=0.9749000444247 ((4389//113))	Lota:=0.994686215188891 ((25645//137))	Mu:=0.99921599372795 ((7647//6))	Zeta:=0.99890158172232 ((4547//5))	Aonyx cinereus=1 ((5//0))	Canis lupus familiaris=1 ((24//0))	Dog=1 ((2//0))	Environment=0.998244073748903 ((1137//2))	Felis catus=1 ((66//0))	Gorilla gorilla gorilla=1 ((2//0))	Human=0.996086574974152 ((3414274//13414))	Mesocricetus auratus=1 ((2//0))	Mus musculus=1 ((3//0))	Mus musculus (BALB/c mice)=notfoound	Mustela lutreola=1 ((23//0))	Mustela putorius furo=1 ((2//0))	Neovision vision=1 ((14//0))	Neovison vison=1 ((871//0))	P1 culture=1 ((5//0))	P2 culture=1 ((3//0))
QQQGQTVTKKSAAEA	2019-12=1 ((23//0))	2020-01=0.998327759197324 ((597//1))	2020-02=0.998774509803922 ((1630//2))	2020-03=0.997880805293988 ((49913//106))	2020-04=0.995774675696487 ((50433//214))	2020-05=0.994551282051282 ((24824//136))	2020-06=0.995563285298502 ((28049//125))	2020-07=0.995365261531671 ((31570//147))	2020-08=0.996542023209471 ((34006//118))	2020-09=0.995172906982684 ((38965//189))	2020-10=0.988364699898271 ((62180//732))	2020-11=0.989038748302953 ((88877//985))	2020-12=0.992831126784992 ((120211//868))	2021-01=0.993431590219855 ((215220//1423))	2021-02=0.994784623467902 ((230987//1211))	2021-03=0.995266069391711 ((371706//1768))	2021-04=0.994748811138186 ((379245//2002))	2021-05=0.99529272097293 ((288400//1364))	2021-06=0.996301513868259 ((234092//869))	2021-07=0.994507214282184 ((422587//2334))	2021-08=0.994472023065253 ((559123//3108))	2021-09=0.993813273340832 ((144894//902))	>N=0.994517380821183 ((3411125//18805))	Alpha:=0.995893053252186 ((1031067//4252))	Beta:=0.995003591168847 ((31863//160))	Delta:=0.99481735336872 ((1205840//6282))	Eta:=1 ((128//0))	Gamma:=0.996753608822254 ((80443//262))	Kappa:=0.996952458350264 ((4907//15))	Lambda:=0.998445135495335 ((4495//7))	Lota:=0.990807540144287 ((25545//237))	Mu:=0.988631909055272 ((7566//87))	Zeta:=0.995826010544815 ((4533//19))	Aonyx cinereus=1 ((5//0))	Canis lupus familiaris=1 ((24//0))	Dog=1 ((2//0))	Environment=0.997366110623354 ((1136//3))	Felis catus=0.96969696969697 ((64//2))	Gorilla gorilla gorilla=1 ((2//0))	Human=0.994539759744761 ((3408972//18716))	Mesocricetus auratus=1 ((2//0))	Mus musculus=1 ((3//0))	Mus musculus (BALB/c mice)=notfoound	Mustela lutreola=1 ((23//0))	Mustela putorius furo=1 ((2//0))	Neovision vision=1 ((14//0))	Neovison vison=0.904707233065442 ((788//83))	P1 culture=1 ((5//0))	P2 culture=1 ((3//0))
SAAEASKKPRQKRTA	2019-12=1 ((23//0))	2020-01=1 ((598//0))	2020-02=0.998161764705882 ((1629//3))	2020-03=0.999000379855655 ((49969//50))	2020-04=0.998222994451794 ((50557//90))	2020-05=0.997516025641026 ((24898//62))	2020-06=0.997976858096117 ((28117//57))	2020-07=0.997982154680455 ((31653//64))	2020-08=0.998300316492791 ((34066//58))	2020-09=0.996807478163151 ((39029//125))	2020-10=0.992227238046796 ((62423//489))	2020-11=0.99327858271572 ((89258//604))	2020-12=0.996514672238786 ((120657//422))	2021-01=0.996501156280148 ((215885//758))	2021-02=0.997820825330106 ((231692//506))	2021-03=0.997560740506702 ((372563//911))	2021-04=0.997371782597634 ((380245//1002))	2021-05=0.996983752294971 ((288890//874))	2021-06=0.997122926783594 ((234285//676))	2021-07=0.997444230809962 ((423835//1086))	2021-08=0.997004789846166 ((560547//1684))	2021-09=0.995651458201871 ((145162//634))	>N=0.996988859830959 ((3419602//10328))	Alpha:=0.998373448183603 ((1033635//1684))	Beta:=0.995190956500016 ((31869//154))	Delta:=0.997034126927817 ((1208527//3595))	Eta:=1 ((128//0))	Gamma:=0.9985874481135 ((80591//114))	Kappa:=0.999390491670053 ((4919//3))	Lambda:=0.999333629498001 ((4499//3))	Lota:=0.996625552711194 ((25695//87))	Mu:=0.998170652031883 ((7639//14))	Zeta:=0.995606326889279 ((4532//20))	Aonyx cinereus=1 ((5//0))	Canis lupus familiaris=1 ((24//0))	Dog=1 ((2//0))	Environment=1 ((1139//0))	Felis catus=0.984848484848485 ((65//1))	Gorilla gorilla gorilla=1 ((2//0))	Human=0.997011396603191 ((3417444//10244))	Mesocricetus auratus=1 ((2//0))	Mus musculus=1 ((3//0))	Mus musculus (BALB/c mice)=notfoound	Mustela lutreola=1 ((23//0))	Mustela putorius furo=1 ((2//0))	Neovision vision=1 ((14//0))	Neovison vison=0.904707233065442 ((788//83))	P1 culture=1 ((5//0))	P2 culture=1 ((3//0))
TVTKKSAAEASKKPR	2019-12=1 ((23//0))	2020-01=0.998327759197324 ((597//1))	2020-02=0.998774509803922 ((1630//2))	2020-03=0.998100721725744 ((49924//95))	2020-04=0.996860623531502 ((50488//159))	2020-05=0.996514423076923 ((24873//87))	2020-06=0.996095691062682 ((28064//110))	2020-07=0.99716240501939 ((31627//90))	2020-08=0.997479779627242 ((34038//86))	2020-09=0.996041272922307 ((38999//155))	2020-10=0.990733087487284 ((62329//583))	2020-11=0.992521866862523 ((89190//672))	2020-12=0.995779614962132 ((120568//511))	2021-01=0.996164196396837 ((215812//831))	2021-02=0.997484905124075 ((231614//584))	2021-03=0.997003807493962 ((372355//1119))	2021-04=0.99615210086899 ((379780//1467))	2021-05=0.995917367236786 ((288581//1183))	2021-06=0.996688812185852 ((234183//778))	2021-07=0.997091224015758 ((423685//1236))	2021-08=0.996389384434512 ((560201//2030))	2021-09=0.995130181897994 ((145086//710))	>N=0.996307796369022 ((3417266//12664))	Alpha:=0.997940731310833 ((1033187//2132))	Beta:=0.995440776941573 ((31877//146))	Delta:=0.996620802196479 ((1208026//4096))	Eta:=1 ((128//0))	Gamma:=0.998091815872623 ((80551//154))	Kappa:=0.999187322226737 ((4918//4))	Lambda:=0.999111505997335 ((4498//4))	Lota:=0.993910480179971 ((25625//157))	Mu:=0.997778648895858 ((7636//17))	Zeta:=0.99670474516696 ((4537//15))	Aonyx cinereus=1 ((5//0))	Canis lupus familiaris=1 ((24//0))	Dog=1 ((2//0))	Environment=0.997366110623354 ((1136//3))	Felis catus=0.96969696969697 ((64//2))	Gorilla gorilla gorilla=1 ((2//0))	Human=0.996331054635078 ((3415112//12576))	Mesocricetus auratus=1 ((2//0))	Mus musculus=1 ((3//0))	Mus musculus (BALB/c mice)=notfoound	Mustela lutreola=1 ((23//0))	Mustela putorius furo=1 ((2//0))	Neovision vision=1 ((14//0))	Neovison vison=0.904707233065442 ((788//83))	P1 culture=1 ((5//0))	P2 culture=1 ((3//0))
VLQLPQGTTLPKGFY	2019-12=1 ((23//0))	2020-01=1 ((598//0))	2020-02=1 ((1632//0))	2020-03=0.998860433035447 ((49962//57))	2020-04=0.997551681244694 ((50523//124))	2020-05=0.995592948717949 ((24850//110))	2020-06=0.996486121956414 ((28075//99))	2020-07=0.997603808683041 ((31641//76))	2020-08=0.996805767201969 ((34015//109))	2020-09=0.997650303928079 ((39062//92))	2020-10=0.996518947100712 ((62693//219))	2020-11=0.996138523513832 ((89515//347))	2020-12=0.996225604770439 ((120622//457))	2021-01=0.995661064516278 ((215703//940))	2021-02=0.996623571262457 ((231414//784))	2021-03=0.996760149300888 ((372264//1210))	2021-04=0.99739014339785 ((380252//995))	2021-05=0.997218426029458 ((288958//806))	2021-06=0.997344240107933 ((234337//624))	2021-07=0.997881959234775 ((424021//900))	2021-08=0.997355179632571 ((560744//1487))	2021-09=0.996577409531126 ((145297//499))	>N=0.997076033621677 ((3419901//10029))	Alpha:=0.997221146332676 ((1032442//2877))	Beta:=0.997814071136371 ((31953//70))	Delta:=0.997497776626445 ((1209089//3033))	Eta:=1 ((128//0))	Gamma:=0.998339631993061 ((80571//134))	Kappa:=0.99573344169037 ((4901//21))	Lambda:=0.992892047978676 ((4470//32))	Lota:=0.99480257544023 ((25648//134))	Mu:=0.999346661439958 ((7648//5))	Zeta:=0.999121265377856 ((4548//4))	Aonyx cinereus=1 ((5//0))	Canis lupus familiaris=1 ((24//0))	Dog=1 ((2//0))	Environment=0.999122036874451 ((1138//1))	Felis catus=1 ((66//0))	Gorilla gorilla gorilla=1 ((2//0))	Human=0.997074704582214 ((3417661//10027))	Mesocricetus auratus=1 ((2//0))	Mus musculus=1 ((3//0))	Mus musculus (BALB/c mice)=notfoound	Mustela lutreola=1 ((23//0))	Mustela putorius furo=1 ((2//0))	Neovision vision=1 ((14//0))	Neovison vison=1 ((871//0))	P1 culture=1 ((5//0))	P2 culture=1 ((3//0))
VTQAFGRRGPEQTQG	2019-12=1 ((23//0))	2020-01=1 ((598//0))	2020-02=0.999387254901961 ((1631//1))	2020-03=0.998980387452768 ((49968//51))	2020-04=0.998341461488341 ((50563//84))	2020-05=0.997035256410256 ((24886//74))	2020-06=0.996450628238802 ((28074//100))	2020-07=0.996437241857679 ((31604//113))	2020-08=0.99642480365725 ((34002//122))	2020-09=0.996833018337845 ((39030//124))	2020-10=0.996328204476094 ((62681//231))	2020-11=0.996461240568872 ((89544//318))	2020-12=0.996085200571528 ((120605//474))	2021-01=0.995208707412656 ((215605//1038))	2021-02=0.993733796156728 ((230743//1455))	2021-03=0.993804120233269 ((371160//2314))	2021-04=0.991622229158524 ((378053//3194))	2021-05=0.992535304592703 ((287601//2163))	2021-06=0.994909793540205 ((233765//1196))	2021-07=0.995457979247907 ((422991//1930))	2021-08=0.995740185084067 ((559836//2395))	2021-09=0.99218085544185 ((144656//1140))	>N=0.99456227969667 ((3411279//18651))	Alpha:=0.991957068304552 ((1026992//8327))	Beta:=0.993473440964307 ((31814//209))	Delta:=0.995536752901111 ((1206712//5410))	Eta:=1 ((128//0))	Gamma:=0.997335976705285 ((80490//215))	Kappa:=0.995327102803738 ((4899//23))	Lambda:=0.996223900488672 ((4485//17))	Lota:=0.997750368474129 ((25724//58))	Mu:=0.9984319874559 ((7641//12))	Zeta:=0.996265377855888 ((4535//17))	Aonyx cinereus=1 ((5//0))	Canis lupus familiaris=0.958333333333333 ((23//1))	Dog=1 ((2//0))	Environment=0.999122036874451 ((1138//1))	Felis catus=1 ((66//0))	Gorilla gorilla gorilla=1 ((2//0))	Human=0.994559889931639 ((3409041//18647))	Mesocricetus auratus=1 ((2//0))	Mus musculus=1 ((3//0))	Mus musculus (BALB/c mice)=notfoound	Mustela lutreola=1 ((23//0))	Mustela putorius furo=1 ((2//0))	Neovision vision=1 ((14//0))	Neovison vison=0.998851894374282 ((870//1))	P1 culture=1 ((5//0))	P2 culture=1 ((3//0))
YKTFPPTEPKKDKKK	2019-12=1 ((23//0))	2020-01=0.998327759197324 ((597//1))	2020-02=0.996323529411765 ((1626//6))	2020-03=0.998440592574822 ((49941//78))	2020-04=0.995044128971114 ((50396//251))	2020-05=0.991546474358974 ((24749//211))	2020-06=0.988109604599986 ((27839//335))	2020-07=0.987798341583378 ((31330//387))	2020-08=0.980189895674599 ((33448//676))	2020-09=0.966031567655923 ((37824//1330))	2020-10=0.969512970498474 ((60994//1918))	2020-11=0.956377556698048 ((85942//3920))	2020-12=0.943904392999612 ((114287//6792))	2021-01=0.960377210433755 ((208059//8584))	2021-02=0.972962730083808 ((225920//6278))	2021-03=0.983463373621725 ((367298//6176))	2021-04=0.986200547151846 ((375986//5261))	2021-05=0.98563658701564 ((285602//4162))	2021-06=0.981069198718085 ((230513//4448))	2021-07=0.985105466663215 ((418592//6329))	2021-08=0.984833635996592 ((553704//8527))	2021-09=0.981926801832698 ((143161//2635))	>N=0.979866061406501 ((3360872//69058))	Alpha:=0.991669234313289 ((1026694//8625))	Beta:=0.915904193860663 ((29330//2693))	Delta:=0.984287060213411 ((1193076//19046))	Eta:=0.9921875 ((127//1))	Gamma:=0.995291493711666 ((80325//380))	Kappa:=0.993498577813897 ((4890//32))	Lambda:=0.641048422923145 ((2886//1616))	Lota:=0.99057481964161 ((25539//243))	Mu:=0.993205278975565 ((7601//52))	Zeta:=0.990553602811951 ((4509//43))	Aonyx cinereus=1 ((5//0))	Canis lupus familiaris=0.916666666666667 ((22//2))	Dog=1 ((2//0))	Environment=0.977172958735733 ((1113//26))	Felis catus=0.909090909090909 ((60//6))	Gorilla gorilla gorilla=1 ((2//0))	Human=0.979863978285071 ((3358668//69020))	Mesocricetus auratus=1 ((2//0))	Mus musculus=1 ((3//0))	Mus musculus (BALB/c mice)=notfoound	Mustela lutreola=1 ((23//0))	Mustela putorius furo=1 ((2//0))	Neovision vision=1 ((14//0))	Neovison vison=0.996555683122847 ((868//3))	P1 culture=0.8 ((4//1))	P2 culture=1 ((3//0))
GDAALALLLLDRLNQL	2019-12=1 ((23//0))	2020-01=1 ((598//0))	2020-02=0.996323529411765 ((1626//6))	2020-03=0.998780463423899 ((49958//61))	2020-04=0.997966315872608 ((50544//103))	2020-05=0.995633012820513 ((24851//109))	2020-06=0.992546319301484 ((27964//210))	2020-07=0.983636535611817 ((31198//519))	2020-08=0.933507209002462 ((31855//2269))	2020-09=0.756959697604332 ((29638//9516))	2020-10=0.610567141403866 ((38412//24500))	2020-11=0.666121386125392 ((59859//30003))	2020-12=0.725881449301696 ((87889//33190))	2021-01=0.855975037273302 ((185441//31202))	2021-02=0.912596146392303 ((211903//20295))	2021-03=0.973888409902697 ((363722//9752))	2021-04=0.983068719229266 ((374792//6455))	2021-05=0.897768528871771 ((260141//29623))	2021-06=0.508612067534612 ((119504//115457))	2021-07=0.245986901094556 ((104525//320396))	2021-08=0.164042893401467 ((92230//470001))	2021-09=0.0655985075036352 ((9564//136232))	>N=0.634327522719123 ((2175699//1254231))	Alpha:=0.994632572183066 ((1029762//5557))	Beta:=0.998438622240265 ((31973//50))	Delta:=0.151765251352587 ((183958//1028164))	Eta:=0.9921875 ((127//1))	Gamma:=0.997806827334118 ((80528//177))	Kappa:=0.998171475010158 ((4913//9))	Lambda:=0.995779653487339 ((4483//19))	Lota:=0.990923900395625 ((25548//234))	Mu:=0.994511956095649 ((7611//42))	Zeta:=0.997583479789104 ((4541//11))	Aonyx cinereus=1 ((5//0))	Canis lupus familiaris=0.875 ((21//3))	Dog=notfoound	Environment=0.775241439859526 ((883//256))	Felis catus=0.96969696969697 ((64//2))	Gorilla gorilla gorilla=1 ((2//0))	Human=0.634184033085858 ((2173785//1253903))	Mesocricetus auratus=1 ((2//0))	Mus musculus=1 ((3//0))	Mus musculus (BALB/c mice)=notfoound	Mustela lutreola=1 ((23//0))	Mustela putorius furo=1 ((2//0))	Neovision vision=1 ((14//0))	Neovison vison=0.95752009184845 ((834//37))	P1 culture=1 ((5//0))	P2 culture=1 ((3//0))
VLQLPQGTTLPKGFYA	2019-12=1 ((23//0))	2020-01=1 ((598//0))	2020-02=1 ((1632//0))	2020-03=0.99884044063256 ((49961//58))	2020-04=0.997393725195964 ((50515//132))	2020-05=0.995432692307692 ((24846//114))	2020-06=0.996308653368354 ((28070//104))	2020-07=0.997509222183687 ((31638//79))	2020-08=0.996629937873637 ((34009//115))	2020-09=0.997445982530521 ((39054//100))	2020-10=0.996423575788403 ((62687//225))	2020-11=0.995871447330351 ((89491//371))	2020-12=0.995606174481124 ((120547//532))	2021-01=0.994650184866347 ((215484//1159))	2021-02=0.994297969836088 ((230874//1324))	2021-03=0.994607389001644 ((371460//2014))	2021-04=0.996097018468342 ((379759//1488))	2021-05=0.995586063141039 ((288485//1279))	2021-06=0.996152552976877 ((234057//904))	2021-07=0.997420697023682 ((423825//1096))	2021-08=0.996842934665645 ((560456//1775))	2021-09=0.995898378556339 ((145198//598))	>N=0.996027615723936 ((3416305//13625))	Alpha:=0.994840237646561 ((1029977//5342))	Beta:=0.997470568029229 ((31942//81))	Delta:=0.99708527689457 ((1208589//3533))	Eta:=1 ((128//0))	Gamma:=0.998029861842513 ((80546//159))	Kappa:=0.995123933360423 ((4898//24))	Lambda:=0.974677920924034 ((4388//114))	Lota:=0.994647428438445 ((25644//138))	Mu:=0.99921599372795 ((7647//6))	Zeta:=0.99890158172232 ((4547//5))	Aonyx cinereus=1 ((5//0))	Canis lupus familiaris=1 ((24//0))	Dog=1 ((2//0))	Environment=0.998244073748903 ((1137//2))	Felis catus=1 ((66//0))	Gorilla gorilla gorilla=1 ((2//0))	Human=0.996025892671678 ((3414066//13622))	Mesocricetus auratus=1 ((2//0))	Mus musculus=1 ((3//0))	Mus musculus (BALB/c mice)=notfoound	Mustela lutreola=1 ((23//0))	Mustela putorius furo=1 ((2//0))	Neovision vision=1 ((14//0))	Neovison vison=1 ((871//0))	P1 culture=1 ((5//0))	P2 culture=1 ((3//0))
KKDKKKKADETQALPQRQ	2019-12=1 ((23//0))	2020-01=0.998327759197324 ((597//1))	2020-02=0.996323529411765 ((1626//6))	2020-03=0.994482096803215 ((49743//276))	2020-04=0.991016249728513 ((50192//455))	2020-05=0.989503205128205 ((24698//262))	2020-06=0.976645133811315 ((27516//658))	2020-07=0.981082700129268 ((31117//600))	2020-08=0.943529480717384 ((32197//1927))	2020-09=0.917607396434592 ((35928//3226))	2020-10=0.908586597151577 ((57161//5751))	2020-11=0.896719414212904 ((80581//9281))	2020-12=0.897571007358832 ((108677//12402))	2021-01=0.9067221188776 ((196435//20208))	2021-02=0.9305334240605 ((216068//16130))	2021-03=0.956162945747227 ((357102//16372))	2021-04=0.948432381107261 ((361587//19660))	2021-05=0.842851423917395 ((244228//45536))	2021-06=0.391996969709867 ((92104//142857))	2021-07=0.0877974964758155 ((37307//387614))	2021-08=0.0349287036822943 ((19638//542593))	2021-09=0.00334714258278691 ((488//145308))	>N=0.59643841127953 ((2045742//1384188))	Alpha:=0.98723678402502 ((1022105//13214))	Beta:=0.943727945539144 ((30221//1802))	Delta:=0.00129854915594305 ((1574//1210548))	Eta:=0.984375 ((126//2))	Gamma:=0.977882411250852 ((78920//1785))	Kappa:=0.0113774888256806 ((56//4866))	Lambda:=0.976677032430031 ((4397//105))	Lota:=0.987743386859049 ((25466//316))	Mu:=0.934796811707827 ((7154//499))	Zeta:=0.983084358523726 ((4475//77))	Aonyx cinereus=1 ((5//0))	Canis lupus familiaris=0.833333333333333 ((20//4))	Dog=notfoound	Environment=0.726075504828797 ((827//312))	Felis catus=0.878787878787879 ((58//8))	Gorilla gorilla gorilla=1 ((2//0))	Human=0.596276265517748 ((2043849//1383839))	Mesocricetus auratus=1 ((2//0))	Mus musculus=1 ((3//0))	Mus musculus (BALB/c mice)=notfoound	Mustela lutreola=1 ((23//0))	Mustela putorius furo=1 ((2//0))	Neovision vision=1 ((14//0))	Neovison vison=0.993111366245695 ((865//6))	P1 culture=0.6 ((3//2))	P2 culture=0.666666666666667 ((2//1))
KSAAEASKKPRQKRTATK	2019-12=1 ((23//0))	2020-01=0.998327759197324 ((597//1))	2020-02=0.998161764705882 ((1629//3))	2020-03=0.99890041784122 ((49964//55))	2020-04=0.997966315872608 ((50544//103))	2020-05=0.997435897435897 ((24896//64))	2020-06=0.997799389508057 ((28112//62))	2020-07=0.997856039347984 ((31649//68))	2020-08=0.99818309694057 ((34062//62))	2020-09=0.996398835368034 ((39013//141))	2020-10=0.991988809766022 ((62408//504))	2020-11=0.992911352963433 ((89225//637))	2020-12=0.99569702425689 ((120558//521))	2021-01=0.995614905628153 ((215693//950))	2021-02=0.997256651650746 ((231561//637))	2021-03=0.997129652934341 ((372402//1072))	2021-04=0.996849811277204 ((380046//1201))	2021-05=0.9963349484408 ((288702//1062))	2021-06=0.995909959525198 ((234000//961))	2021-07=0.997048863200454 ((423667//1254))	2021-08=0.996768232274634 ((560414//1817))	2021-09=0.994924414935938 ((145056//740))	>N=0.996472522762855 ((3417831//12099))	Alpha:=0.997554376960145 ((1032787//2532))	Beta:=0.995097273834431 ((31866//157))	Delta:=0.99675527710907 ((1208189//3933))	Eta:=1 ((128//0))	Gamma:=0.998352022799083 ((80572//133))	Kappa:=0.998984152783421 ((4917//5))	Lambda:=0.999111505997335 ((4498//4))	Lota:=0.996392832208518 ((25689//93))	Mu:=0.997909316607866 ((7637//16))	Zeta:=0.994288224956063 ((4526//26))	Aonyx cinereus=1 ((5//0))	Canis lupus familiaris=1 ((24//0))	Dog=1 ((2//0))	Environment=0.999122036874451 ((1138//1))	Felis catus=0.984848484848485 ((65//1))	Gorilla gorilla gorilla=1 ((2//0))	Human=0.996495013548491 ((3415674//12014))	Mesocricetus auratus=1 ((2//0))	Mus musculus=1 ((3//0))	Mus musculus (BALB/c mice)=notfoound	Mustela lutreola=1 ((23//0))	Mustela putorius furo=1 ((2//0))	Neovision vision=1 ((14//0))	Neovison vison=0.904707233065442 ((788//83))	P1 culture=1 ((5//0))	P2 culture=1 ((3//0))
KTFPPTEPKKDKKKKADE	2019-12=1 ((23//0))	2020-01=0.998327759197324 ((597//1))	2020-02=0.995098039215686 ((1624//8))	2020-03=0.995641656170655 ((49801//218))	2020-04=0.990897782691966 ((50186//461))	2020-05=0.988581730769231 ((24675//285))	2020-06=0.984027827074608 ((27724//450))	2020-07=0.983762650944288 ((31202//515))	2020-08=0.937815027546595 ((32002//2122))	2020-09=0.89474894008275 ((35033//4121))	2020-10=0.888701678535097 ((55910//7002))	2020-11=0.871258151387683 ((78293//11569))	2020-12=0.863213273978147 ((104517//16562))	2021-01=0.886472214657293 ((192048//24595))	2021-02=0.918496283344387 ((213273//18925))	2021-03=0.951072899318293 ((355201//18273))	2021-04=0.948416643278505 ((361581//19666))	2021-05=0.845840062947778 ((245094//44670))	2021-06=0.391013827826746 ((91873//143088))	2021-07=0.0877951430971875 ((37306//387615))	2021-08=0.0348646730614285 ((19602//542629))	2021-09=0.00334714258278691 ((488//145308))	>N=0.591345012871983 ((2028272//1401658))	Alpha:=0.990263870362661 ((1025239//10080))	Beta:=0.865502919776411 ((27716//4307))	Delta:=0.00129689915701555 ((1572//1210550))	Eta:=0.9921875 ((127//1))	Gamma:=0.985192986803792 ((79510//1195))	Kappa:=0.0113774888256806 ((56//4866))	Lambda:=0.638382940915149 ((2874//1628))	Lota:=0.986385850593437 ((25431//351))	Mu:=0.965242388605775 ((7387//266))	Zeta:=0.980887521968366 ((4465//87))	Aonyx cinereus=1 ((5//0))	Canis lupus familiaris=0.833333333333333 ((20//4))	Dog=notfoound	Environment=0.719051799824407 ((819//320))	Felis catus=0.848484848484849 ((56//10))	Gorilla gorilla gorilla=1 ((2//0))	Human=0.591182161270221 ((2026388//1401300))	Mesocricetus auratus=1 ((2//0))	Mus musculus=1 ((3//0))	Mus musculus (BALB/c mice)=notfoound	Mustela lutreola=1 ((23//0))	Mustela putorius furo=1 ((2//0))	Neovision vision=1 ((14//0))	Neovison vison=0.991963260619977 ((864//7))	P1 culture=0.6 ((3//2))	P2 culture=0.666666666666667 ((2//1))
NNAAIVLQLPQGTTLPKG	2019-12=1 ((23//0))	2020-01=1 ((598//0))	2020-02=0.997549019607843 ((1628//4))	2020-03=0.997640896459345 ((49901//118))	2020-04=0.996722411988864 ((50481//166))	2020-05=0.995272435897436 ((24842//118))	2020-06=0.995279335557606 ((28041//133))	2020-07=0.997067818520037 ((31624//93))	2020-08=0.996366193881139 ((34000//124))	2020-09=0.996781937988456 ((39028//126))	2020-10=0.995803662258393 ((62648//264))	2020-11=0.995459704880817 ((89454//408))	2020-12=0.995341884224349 ((120515//564))	2021-01=0.994751734420221 ((215506//1137))	2021-02=0.994332423190553 ((230882//1316))	2021-03=0.991972667441375 ((370476//2998))	2021-04=0.991286488811715 ((377925//3322))	2021-05=0.99019201833216 ((286922//2842))	2021-06=0.993054166436132 ((233329//1632))	2021-07=0.995672136703058 ((423082//1839))	2021-08=0.996200849828629 ((560095//2136))	2021-09=0.995006721720761 ((145068//728))	>N=0.994098421833682 ((3409688//20242))	Alpha:=0.990287051623702 ((1025263//10056))	Beta:=0.996190238266246 ((31901//122))	Delta:=0.996349377372905 ((1207697//4425))	Eta:=1 ((128//0))	Gamma:=0.996778390434298 ((80445//260))	Kappa:=0.994108086143844 ((4893//29))	Lambda:=0.993780541981342 ((4474//28))	Lota:=0.993794119928632 ((25622//160))	Mu:=0.9984319874559 ((7641//12))	Zeta:=0.998681898066784 ((4546//6))	Aonyx cinereus=1 ((5//0))	Canis lupus familiaris=1 ((24//0))	Dog=1 ((2//0))	Environment=0.998244073748903 ((1137//2))	Felis catus=1 ((66//0))	Gorilla gorilla gorilla=1 ((2//0))	Human=0.994095728666086 ((3407450//20238))	Mesocricetus auratus=1 ((2//0))	Mus musculus=1 ((3//0))	Mus musculus (BALB/c mice)=notfoound	Mustela lutreola=1 ((23//0))	Mustela putorius furo=1 ((2//0))	Neovision vision=1 ((14//0))	Neovison vison=1 ((871//0))	P1 culture=1 ((5//0))	P2 culture=1 ((3//0))
KAYNVTQAFGRRGPE	2019-12=notfoound	2020-01=1 ((598//0))	2020-02=0.999387254901961 ((1631//1))	2020-03=0.999120334272976 ((49975//44))	2020-04=0.998795585128438 ((50586//61))	2020-05=0.997956730769231 ((24909//51))	2020-06=0.997160502591041 ((28094//80))	2020-07=0.996374184191443 ((31602//115))	2020-08=0.995516352127535 ((33971//153))	2020-09=0.994866424886346 ((38953//201))	2020-10=0.994102873855544 ((62541//371))	2020-11=0.996394471523002 ((89538//324))	2020-12=0.995986091725237 ((120593//486))	2021-01=0.995448733630904 ((215657//986))	2021-02=0.993789782857733 ((230756//1442))	2021-03=0.993812152920953 ((371163//2311))	2021-04=0.991491080585552 ((378003//3244))	2021-05=0.992414516641129 ((287566//2198))	2021-06=0.994735296496014 ((233724//1237))	2021-07=0.995408558296719 ((422970//1951))	2021-08=0.995439596891669 ((559667//2564))	2021-09=0.992242585530467 ((144665//1131))	>N=0.994431664786162 ((3410831//19099))	Alpha:=0.991966727163319 ((1027002//8317))	Beta:=0.993442213409112 ((31813//210))	Delta:=0.995383303000853 ((1206526//5596))	Eta:=0.9921875 ((127//1))	Gamma:=0.995626045474258 ((80352//353))	Kappa:=0.994717594473791 ((4896//26))	Lambda:=0.996223900488672 ((4485//17))	Lota:=0.997866728725467 ((25727//55))	Mu:=0.998301319743891 ((7640//13))	Zeta:=0.996265377855888 ((4535//17))	Aonyx cinereus=1 ((5//0))	Canis lupus familiaris=0.958333333333333 ((23//1))	Dog=1 ((2//0))	Environment=0.999122036874451 ((1138//1))	Felis catus=1 ((66//0))	Gorilla gorilla gorilla=1 ((2//0))	Human=0.994434440940949 ((3408611//19077))	Mesocricetus auratus=1 ((2//0))	Mus musculus=1 ((3//0))	Mus musculus (BALB/c mice)=notfoound	Mustela lutreola=1 ((23//0))	Mustela putorius furo=1 ((2//0))	Neovision vision=1 ((14//0))	Neovison vison=0.998851894374282 ((870//1))	P1 culture=1 ((5//0))	P2 culture=1 ((3//0))
ALPQRQKKQQTVTLL	2019-12=1 ((23//0))	2020-01=0.998327759197324 ((597//1))	2020-02=0.995710784313726 ((1625//7))	2020-03=0.99548171694756 ((49793//226))	2020-04=0.993918692123916 ((50339//308))	2020-05=0.993870192307692 ((24807//153))	2020-06=0.984808688862071 ((27746//428))	2020-07=0.984361698773528 ((31221//496))	2020-08=0.981127652092369 ((33480//644))	2020-09=0.974868468100322 ((38170//984))	2020-10=0.974885554425229 ((61332//1580))	2020-11=0.966459682624469 ((86848//3014))	2020-12=0.965460567067782 ((116897//4182))	2021-01=0.965043874023162 ((209070//7573))	2021-02=0.971937742788482 ((225682//6516))	2021-03=0.982676170228717 ((367004//6470))	2021-04=0.979955252106902 ((373605//7642))	2021-05=0.974530997639458 ((282384//7380))	2021-06=0.97974557479752 ((230202//4759))	2021-07=0.987842446007611 ((419755//5166))	2021-08=0.992010401418634 ((557739//4492))	2021-09=0.991563554555681 ((144566//1230))	>N=0.981382710434324 ((3366074//63856))	Alpha:=0.986525892019754 ((1021369//13950))	Beta:=0.994878680948069 ((31859//164))	Delta:=0.986760408605734 ((1196074//16048))	Eta:=0.8984375 ((115//13))	Gamma:=0.987881791710551 ((79727//978))	Kappa:=0.996546119463633 ((4905//17))	Lambda:=0.98223011994669 ((4422//80))	Lota:=0.986967651850128 ((25446//336))	Mu:=0.988631909055272 ((7566//87))	Zeta:=0.990553602811951 ((4509//43))	Aonyx cinereus=1 ((5//0))	Canis lupus familiaris=1 ((24//0))	Dog=1 ((2//0))	Environment=0.979806848112379 ((1116//23))	Felis catus=0.909090909090909 ((60//6))	Gorilla gorilla gorilla=1 ((2//0))	Human=0.981382786297936 ((3363874//63814))	Mesocricetus auratus=1 ((2//0))	Mus musculus=1 ((3//0))	Mus musculus (BALB/c mice)=notfoound	Mustela lutreola=1 ((23//0))	Mustela putorius furo=1 ((2//0))	Neovision vision=1 ((14//0))	Neovison vison=0.998851894374282 ((870//1))	P1 culture=1 ((5//0))	P2 culture=1 ((3//0))
DKKKKADETQALPQR	2019-12=1 ((23//0))	2020-01=0.998327759197324 ((597//1))	2020-02=0.996323529411765 ((1626//6))	2020-03=0.99464203602631 ((49751//268))	2020-04=0.991509862380793 ((50217//430))	2020-05=0.990424679487179 ((24721//239))	2020-06=0.977035564705047 ((27527//647))	2020-07=0.981366459627329 ((31126//591))	2020-08=0.944027663814324 ((32214//1910))	2020-09=0.917709557133371 ((35932//3222))	2020-10=0.908920396744659 ((57182//5730))	2020-11=0.89695310587345 ((80602//9260))	2020-12=0.898033515308187 ((108733//12346))	2021-01=0.907216018980535 ((196542//20101))	2021-02=0.930903797620996 ((216154//16044))	2021-03=0.956358407814199 ((357175//16299))	2021-04=0.948736645796557 ((361703//19544))	2021-05=0.843017075965268 ((244276//45488))	2021-06=0.392111882397504 ((92131//142830))	2021-07=0.087837503912492 ((37324//387597))	2021-08=0.0349464899658681 ((19648//542583))	2021-09=0.00334714258278691 ((488//145308))	>N=0.596640747770363 ((2046436//1383494))	Alpha:=0.987458937776666 ((1022335//12984))	Beta:=0.944133903756675 ((30234//1789))	Delta:=0.00129854915594305 ((1574//1210548))	Eta:=0.984375 ((126//2))	Gamma:=0.97825413543151 ((78950//1755))	Kappa:=0.0113774888256806 ((56//4866))	Lambda:=0.977121279431364 ((4399//103))	Lota:=0.988131254363509 ((25476//306))	Mu:=0.935058147131844 ((7156//497))	Zeta:=0.983523725834798 ((4477//75))	Aonyx cinereus=1 ((5//0))	Canis lupus familiaris=0.833333333333333 ((20//4))	Dog=notfoound	Environment=0.726075504828797 ((827//312))	Felis catus=0.878787878787879 ((58//8))	Gorilla gorilla gorilla=1 ((2//0))	Human=0.596478734353885 ((2044543//1383145))	Mesocricetus auratus=1 ((2//0))	Mus musculus=1 ((3//0))	Mus musculus (BALB/c mice)=notfoound	Mustela lutreola=1 ((23//0))	Mustela putorius furo=1 ((2//0))	Neovision vision=1 ((14//0))	Neovison vison=0.993111366245695 ((865//6))	P1 culture=0.6 ((3//2))	P2 culture=0.666666666666667 ((2//1))
HIDAYKTFPPTEPKK	2019-12=1 ((23//0))	2020-01=1 ((598//0))	2020-02=0.996936274509804 ((1627//5))	2020-03=0.998520562186369 ((49945//74))	2020-04=0.996090587793946 ((50449//198))	2020-05=0.993990384615385 ((24810//150))	2020-06=0.990842620856108 ((27916//258))	2020-07=0.989122552574329 ((31372//345))	2020-08=0.982299847614582 ((33520//604))	2020-09=0.970424477703428 ((37996//1158))	2020-10=0.97159524415056 ((61125//1787))	2020-11=0.961129287129154 ((86369//3493))	2020-12=0.951122820637765 ((115161//5918))	2021-01=0.964826927248976 ((209023//7620))	2021-02=0.975654398401364 ((226545//5653))	2021-03=0.984523688395979 ((367694//5780))	2021-04=0.986234645780819 ((375999//5248))	2021-05=0.985367402437846 ((285524//4240))	2021-06=0.986972306042279 ((231900//3061))	2021-07=0.990572365216123 ((420915//4006))	2021-08=0.991766729333672 ((557602//4629))	2021-09=0.987125847073994 ((143919//1877))	>N=0.983431731842924 ((3373102//56828))	Alpha:=0.991644121280494 ((1026668//8651))	Beta:=0.915435780532742 ((29315//2708))	Delta:=0.990885405924486 ((1201074//11048))	Eta:=1 ((128//0))	Gamma:=0.995737562728455 ((80361//344))	Kappa:=0.992482730597318 ((4885//37))	Lambda:=0.642825410928476 ((2894//1608))	Lota:=0.990885113645179 ((25547//235))	Mu:=0.993727949823599 ((7605//48))	Zeta:=0.990333919156415 ((4508//44))	Aonyx cinereus=1 ((5//0))	Canis lupus familiaris=0.958333333333333 ((23//1))	Dog=1 ((2//0))	Environment=0.978050921861282 ((1114//25))	Felis catus=0.96969696969697 ((64//2))	Gorilla gorilla gorilla=1 ((2//0))	Human=0.983429938780893 ((3370891//56797))	Mesocricetus auratus=1 ((2//0))	Mus musculus=1 ((3//0))	Mus musculus (BALB/c mice)=notfoound	Mustela lutreola=1 ((23//0))	Mustela putorius furo=1 ((2//0))	Neovision vision=1 ((14//0))	Neovison vison=0.996555683122847 ((868//3))	P1 culture=1 ((5//0))	P2 culture=1 ((3//0))
PAADLDDFSKQLQQS	2019-12=1 ((23//0))	2020-01=1 ((598//0))	2020-02=0.997549019607843 ((1628//4))	2020-03=0.998360622963274 ((49937//82))	2020-04=0.995695697672123 ((50429//218))	2020-05=0.994350961538462 ((24819//141))	2020-06=0.993788599417903 ((27999//175))	2020-07=0.991834032222467 ((31458//259))	2020-08=0.971457039034111 ((33150//974))	2020-09=0.964677938397099 ((37771//1383))	2020-10=0.970577950152594 ((61061//1851))	2020-11=0.976630833945383 ((87762//2100))	2020-12=0.980781142890179 ((118752//2327))	2021-01=0.98290274783861 ((212939//3704))	2021-02=0.984013643528368 ((228486//3712))	2021-03=0.986451533440079 ((368414//5060))	2021-04=0.986190055266009 ((375982//5265))	2021-05=0.989429328695076 ((286701//3063))	2021-06=0.992245521597201 ((233139//1822))	2021-07=0.995853346857416 ((423159//1762))	2021-08=0.995797101191503 ((559868//2363))	2021-09=0.994581469999177 ((145006//790))	>N=0.989139720052596 ((3392680//37250))	Alpha:=0.993113233698986 ((1028189//7130))	Beta:=0.99475377072729 ((31855//168))	Delta:=0.996241302443153 ((1207566//4556))	Eta:=1 ((128//0))	Gamma:=0.972455238213246 ((78482//2223))	Kappa:=0.994514425030475 ((4895//27))	Lambda:=0.994891159484673 ((4479//23))	Lota:=0.995112869443798 ((25656//126))	Mu:=0.996471971775774 ((7626//27))	Zeta:=0.990992970123023 ((4511//41))	Aonyx cinereus=1 ((5//0))	Canis lupus familiaris=1 ((24//0))	Dog=1 ((2//0))	Environment=0.998244073748903 ((1137//2))	Felis catus=1 ((66//0))	Gorilla gorilla gorilla=1 ((2//0))	Human=0.989134658697058 ((3390445//37243))	Mesocricetus auratus=1 ((2//0))	Mus musculus=1 ((3//0))	Mus musculus (BALB/c mice)=notfoound	Mustela lutreola=1 ((23//0))	Mustela putorius furo=1 ((2//0))	Neovision vision=1 ((14//0))	Neovison vison=1 ((871//0))	P1 culture=1 ((5//0))	P2 culture=1 ((3//0))
QKKQQTVTLLPAADL	2019-12=1 ((23//0))	2020-01=0.998327759197324 ((597//1))	2020-02=0.996323529411765 ((1626//6))	2020-03=0.99658129910634 ((49848//171))	2020-04=0.995340296562481 ((50411//236))	2020-05=0.995633012820513 ((24851//109))	2020-06=0.996166678497906 ((28066//108))	2020-07=0.991361099725699 ((31443//274))	2020-08=0.973947954518814 ((33235//889))	2020-09=0.962839045819073 ((37699//1455))	2020-10=0.966874364191251 ((60828//2084))	2020-11=0.963644254523603 ((86595//3267))	2020-12=0.967987842648188 ((117203//3876))	2021-01=0.971067608923436 ((210375//6268))	2021-02=0.976390838853048 ((226716//5482))	2021-03=0.984911934967361 ((367839//5635))	2021-04=0.987637935511624 ((376534//4713))	2021-05=0.990281746524758 ((286948//2816))	2021-06=0.991692238286354 ((233009//1952))	2021-07=0.995220288006477 ((422890//2031))	2021-08=0.996424957001659 ((560221//2010))	2021-09=0.995843507366457 ((145190//606))	>N=0.987101777587298 ((3385690//44240))	Alpha:=0.989420651992284 ((1024366//10953))	Beta:=0.993567123629891 ((31817//206))	Delta:=0.996610902202914 ((1208014//4108))	Eta:=0.8984375 ((115//13))	Gamma:=0.993544390062574 ((80184//521))	Kappa:=0.996749288906948 ((4906//16))	Lambda:=0.994224788982674 ((4476//26))	Lota:=0.987665813358157 ((25464//318))	Mu:=0.989285247615314 ((7571//82))	Zeta:=0.991871704745167 ((4515//37))	Aonyx cinereus=1 ((5//0))	Canis lupus familiaris=1 ((24//0))	Dog=1 ((2//0))	Environment=0.991220368744513 ((1129//10))	Felis catus=0.909090909090909 ((60//6))	Gorilla gorilla gorilla=1 ((2//0))	Human=0.987101218080525 ((3383475//44213))	Mesocricetus auratus=1 ((2//0))	Mus musculus=1 ((3//0))	Mus musculus (BALB/c mice)=notfoound	Mustela lutreola=1 ((23//0))	Mustela putorius furo=1 ((2//0))	Neovision vision=1 ((14//0))	Neovison vison=1 ((871//0))	P1 culture=1 ((5//0))	P2 culture=1 ((3//0))
TEPKKDKKKKADETQ	2019-12=1 ((23//0))	2020-01=0.998327759197324 ((597//1))	2020-02=0.996936274509804 ((1627//5))	2020-03=0.996281413063036 ((49833//186))	2020-04=0.992418109660987 ((50263//384))	2020-05=0.991025641025641 ((24736//224))	2020-06=0.983672889898488 ((27714//460))	2020-07=0.988050572248321 ((31338//379))	2020-08=0.947339116164576 ((32327//1797))	2020-09=0.91972723093426 ((36011//3143))	2020-10=0.911415946083418 ((57339//5573))	2020-11=0.901738220827491 ((81032//8830))	2020-12=0.900560790888593 ((109039//12040))	2021-01=0.910211730819828 ((197191//19452))	2021-02=0.933828026081189 ((216833//15365))	2021-03=0.959191269004 ((358233//15241))	2021-04=0.95280487453016 ((363254//17993))	2021-05=0.849891635952016 ((246268//43496))	2021-06=0.393775988355514 ((92522//142439))	2021-07=0.0884211418122427 ((37572//387349))	2021-08=0.0349429327091534 ((19646//542585))	2021-09=0.00336771927899257 ((491//145305))	>N=0.599032633319047 ((2054640//1375290))	Alpha:=0.992393648720829 ((1027444//7875))	Beta:=0.944664772194985 ((30251//1772))	Delta:=0.00129854915594305 ((1574//1210548))	Eta:=0.984375 ((126//2))	Gamma:=0.984598228114739 ((79462//1243))	Kappa:=0.0113774888256806 ((56//4866))	Lambda:=0.637272323411817 ((2869//1633))	Lota:=0.990109378636258 ((25527//255))	Mu:=0.935580817979877 ((7160//493))	Zeta:=0.985940246045694 ((4488//64))	Aonyx cinereus=1 ((5//0))	Canis lupus familiaris=0.833333333333333 ((20//4))	Dog=notfoound	Environment=0.733099209833187 ((835//304))	Felis catus=0.863636363636364 ((57//9))	Gorilla gorilla gorilla=1 ((2//0))	Human=0.598869558722964 ((2052738//1374950))	Mesocricetus auratus=1 ((2//0))	Mus musculus=1 ((3//0))	Mus musculus (BALB/c mice)=notfoound	Mustela lutreola=1 ((23//0))	Mustela putorius furo=1 ((2//0))	Neovision vision=1 ((14//0))	Neovison vison=0.994259471871412 ((866//5))	P1 culture=0.6 ((3//2))	P2 culture=0.666666666666667 ((2//1))
AADLDDFSKQLQQSM	2019-12=1 ((23//0))	2020-01=1 ((598//0))	2020-02=0.997549019607843 ((1628//4))	2020-03=0.998400607769048 ((49939//80))	2020-04=0.995735186684305 ((50431//216))	2020-05=0.994310897435897 ((24818//142))	2020-06=0.993859586853127 ((28001//173))	2020-07=0.991770974556232 ((31456//261))	2020-08=0.971427734146056 ((33149//975))	2020-09=0.964703478571793 ((37772//1382))	2020-10=0.970768692777213 ((61073//1839))	2020-11=0.976653090294006 ((87764//2098))	2020-12=0.980781142890179 ((118752//2327))	2021-01=0.982930443171485 ((212945//3698))	2021-02=0.983961963496671 ((228474//3724))	2021-03=0.986392627063731 ((368392//5082))	2021-04=0.986098251264928 ((375947//5300))	2021-05=0.98929818749051 ((286663//3101))	2021-06=0.992215729418925 ((233132//1829))	2021-07=0.995832166449764 ((423150//1771))	2021-08=0.995738406455709 ((559835//2396))	2021-09=0.994492304315619 ((144993//803))	>N=0.989097445137364 ((3392535//37395))	Alpha:=0.993026303970081 ((1028099//7220))	Beta:=0.994878680948069 ((31859//164))	Delta:=0.99621407746085 ((1207533//4589))	Eta:=1 ((128//0))	Gamma:=0.972455238213246 ((78482//2223))	Kappa:=0.994108086143844 ((4893//29))	Lambda:=0.994891159484673 ((4479//23))	Lota:=0.995035295942906 ((25654//128))	Mu:=0.996471971775774 ((7626//27))	Zeta:=0.991432337434095 ((4513//39))	Aonyx cinereus=1 ((5//0))	Canis lupus familiaris=1 ((24//0))	Dog=1 ((2//0))	Environment=0.998244073748903 ((1137//2))	Felis catus=1 ((66//0))	Gorilla gorilla gorilla=1 ((2//0))	Human=0.98909235613043 ((3390300//37388))	Mesocricetus auratus=1 ((2//0))	Mus musculus=1 ((3//0))	Mus musculus (BALB/c mice)=notfoound	Mustela lutreola=1 ((23//0))	Mustela putorius furo=1 ((2//0))	Neovision vision=1 ((14//0))	Neovison vison=1 ((871//0))	P1 culture=1 ((5//0))	P2 culture=1 ((3//0))
AIVLQLPQGTTLPKG	2019-12=1 ((23//0))	2020-01=1 ((598//0))	2020-02=0.997549019607843 ((1628//4))	2020-03=0.997760850876667 ((49907//112))	2020-04=0.996880368037594 ((50489//158))	2020-05=0.995432692307692 ((24846//114))	2020-06=0.996308653368354 ((28070//104))	2020-07=0.997193933852508 ((31628//89))	2020-08=0.996629937873637 ((34009//115))	2020-09=0.997445982530521 ((39054//100))	2020-10=0.995994404883011 ((62660//252))	2020-11=0.995849190981728 ((89489//373))	2020-12=0.995837428455802 ((120575//504))	2021-01=0.995194859746218 ((215602//1041))	2021-02=0.994961196909534 ((231028//1170))	2021-03=0.993107953967344 ((370900//2574))	2021-04=0.992671417742303 ((378453//2794))	2021-05=0.992086663629712 ((287471//2293))	2021-06=0.994803392903503 ((233740//1221))	2021-07=0.996839412502559 ((423578//1343))	2021-08=0.996780682673136 ((560421//1810))	2021-09=0.995733764986694 ((145174//622))	>N=0.995056750429309 ((3412975//16955))	Alpha:=0.992232345779417 ((1027277//8042))	Beta:=0.996970927146114 ((31926//97))	Delta:=0.996818802067779 ((1208266//3856))	Eta:=1 ((128//0))	Gamma:=0.997298804287219 ((80487//218))	Kappa:=0.995530272247054 ((4900//22))	Lambda:=0.994002665482008 ((4475//27))	Lota:=0.994608641687999 ((25643//139))	Mu:=0.999085326015941 ((7646//7))	Zeta:=0.99890158172232 ((4547//5))	Aonyx cinereus=1 ((5//0))	Canis lupus familiaris=1 ((24//0))	Dog=1 ((2//0))	Environment=0.998244073748903 ((1137//2))	Felis catus=1 ((66//0))	Gorilla gorilla gorilla=1 ((2//0))	Human=0.995054684090267 ((3410737//16951))	Mesocricetus auratus=1 ((2//0))	Mus musculus=1 ((3//0))	Mus musculus (BALB/c mice)=notfoound	Mustela lutreola=1 ((23//0))	Mustela putorius furo=1 ((2//0))	Neovision vision=1 ((14//0))	Neovison vison=1 ((871//0))	P1 culture=1 ((5//0))	P2 culture=1 ((3//0))
LLLLDRLNQLESKMS	2019-12=1 ((23//0))	2020-01=0.998327759197324 ((597//1))	2020-02=0.996936274509804 ((1627//5))	2020-03=0.998180691337292 ((49928//91))	2020-04=0.994905917428476 ((50389//258))	2020-05=0.990785256410256 ((24730//230))	2020-06=0.98782565485909 ((27831//343))	2020-07=0.973200491849797 ((30867//850))	2020-08=0.941097175008791 ((32114//2010))	2020-09=0.917530775910507 ((35925//3229))	2020-10=0.912131230925738 ((57384//5528))	2020-11=0.875731677460996 ((78695//11167))	2020-12=0.743803632339217 ((90059//31020))	2021-01=0.55886873796984 ((121075//95568))	2021-02=0.411842479263387 ((95629//136569))	2021-03=0.246927496960966 ((92221//281253))	2021-04=0.2012160095686 ((76713//304534))	2021-05=0.277964136331635 ((80544//209220))	2021-06=0.704150901638995 ((165448//69513))	2021-07=0.943754250790147 ((401021//23900))	2021-08=0.984999048433829 ((553797//8434))	2021-09=0.987057258086642 ((143909//1887))	>N=0.650784418340899 ((2232145//1197785))	Alpha:=0.00071475554877289 ((740//1034579))	Beta:=0.997657933360397 ((31948//75))	Delta:=0.992695454747954 ((1203268//8854))	Eta:=0.96875 ((124//4))	Gamma:=0.996803172046342 ((80447//258))	Kappa:=0.996342950020317 ((4904//18))	Lambda:=0.996668147490004 ((4487//15))	Lota:=0.0269567915600031 ((695//25087))	Mu:=0.997517313471841 ((7634//19))	Zeta:=0.00746924428822496 ((34//4518))	Aonyx cinereus=notfoound	Canis lupus familiaris=0.708333333333333 ((17//7))	Dog=1 ((2//0))	Environment=0.52414398595259 ((597//542))	Felis catus=0.772727272727273 ((51//15))	Gorilla gorilla gorilla=notfoound	Human=0.650726962313956 ((2230489//1197199))	Mesocricetus auratus=1 ((2//0))	Mus musculus=1 ((3//0))	Mus musculus (BALB/c mice)=notfoound	Mustela lutreola=1 ((23//0))	Mustela putorius furo=1 ((2//0))	Neovision vision=1 ((14//0))	Neovison vison=0.997703788748565 ((869//2))	P1 culture=0.8 ((4//1))	P2 culture=1 ((3//0))
PSGTWLTYTGAIKLD	2019-12=1 ((23//0))	2020-01=1 ((598//0))	2020-02=0.998161764705882 ((1629//3))	2020-03=0.997780843279554 ((49908//111))	2020-04=0.997610914762967 ((50526//121))	2020-05=0.995272435897436 ((24842//118))	2020-06=0.995989209909846 ((28061//113))	2020-07=0.995428319197907 ((31572//145))	2020-08=0.996161059664752 ((33993//131))	2020-09=0.996041272922307 ((38999//155))	2020-10=0.993101475076297 ((62478//434))	2020-11=0.992944737486368 ((89228//634))	2020-12=0.992343841624064 ((120152//927))	2021-01=0.993006928449108 ((215128//1515))	2021-02=0.9921747818672 ((230381//1817))	2021-03=0.990382195279993 ((369882//3592))	2021-04=0.990785501262961 ((377734//3513))	2021-05=0.990247235681451 ((286938//2826))	2021-06=0.97735794450994 ((229641//5320))	2021-07=0.972992626864758 ((413445//11476))	2021-08=0.976459853690031 ((548996//13235))	2021-09=0.971988257565365 ((141712//4084))	>N=0.985186286600601 ((3379120//50810))	Alpha:=0.990799937024241 ((1025794//9525))	Beta:=0.994941136058458 ((31861//162))	Delta:=0.97339129229566 ((1179869//32253))	Eta:=0.984375 ((126//2))	Gamma:=0.993878941825166 ((80211//494))	Kappa:=0.997561966680211 ((4910//12))	Lambda:=0.992447800977343 ((4468//34))	Lota:=0.996121324955395 ((25682//100))	Mu:=0.995426630079707 ((7618//35))	Zeta:=0.988576449912127 ((4500//52))	Aonyx cinereus=1 ((5//0))	Canis lupus familiaris=1 ((24//0))	Dog=1 ((2//0))	Environment=0.996488147497805 ((1135//4))	Felis catus=1 ((66//0))	Gorilla gorilla gorilla=1 ((2//0))	Human=0.98517922284642 ((3376887//50801))	Mesocricetus auratus=1 ((2//0))	Mus musculus=1 ((3//0))	Mus musculus (BALB/c mice)=notfoound	Mustela lutreola=1 ((23//0))	Mustela putorius furo=1 ((2//0))	Neovision vision=1 ((14//0))	Neovison vison=0.997703788748565 ((869//2))	P1 culture=1 ((5//0))	P2 culture=1 ((3//0))
QFAPSASAFFGMSRI	2019-12=1 ((23//0))	2020-01=1 ((598//0))	2020-02=0.998161764705882 ((1629//3))	2020-03=0.999260281093185 ((49982//37))	2020-04=0.99917073074417 ((50605//42))	2020-05=0.998317307692308 ((24918//42))	2020-06=0.997728402072833 ((28110//64))	2020-07=0.99880190434152 ((31679//38))	2020-08=0.998329621380846 ((34067//57))	2020-09=0.998493129693007 ((39095//59))	2020-10=0.998235630722279 ((62801//111))	2020-11=0.998442055596359 ((89722//140))	2020-12=0.998224299837296 ((120864//215))	2021-01=0.997793605147639 ((216165//478))	2021-02=0.997575345179545 ((231635//563))	2021-03=0.998179257458351 ((372794//680))	2021-04=0.998326544208872 ((380609//638))	2021-05=0.998326224099612 ((289279//485))	2021-06=0.99853167121352 ((234616//345))	2021-07=0.998686814725561 ((424363//558))	2021-08=0.998249829696335 ((561247//984))	2021-09=0.997578808746468 ((145443//353))	>N=0.998269352435764 ((3423994//5936))	Alpha:=0.998425606020946 ((1033689//1630))	Beta:=0.998875808012991 ((31987//36))	Delta:=0.998499325975438 ((1210303//1819))	Eta:=1 ((128//0))	Gamma:=0.998624620531566 ((80594//111))	Kappa:=0.995936611133685 ((4902//20))	Lambda:=0.998000888494003 ((4493//9))	Lota:=0.998021875727252 ((25731//51))	Mu:=0.998562655167908 ((7642//11))	Zeta:=0.994068541300527 ((4525//27))	Aonyx cinereus=1 ((5//0))	Canis lupus familiaris=1 ((24//0))	Dog=1 ((2//0))	Environment=0.998244073748903 ((1137//2))	Felis catus=1 ((66//0))	Gorilla gorilla gorilla=1 ((2//0))	Human=0.998268803928479 ((3421754//5934))	Mesocricetus auratus=1 ((2//0))	Mus musculus=1 ((3//0))	Mus musculus (BALB/c mice)=notfoound	Mustela lutreola=1 ((23//0))	Mustela putorius furo=1 ((2//0))	Neovision vision=1 ((14//0))	Neovison vison=1 ((871//0))	P1 culture=1 ((5//0))	P2 culture=1 ((3//0))
DAYKTFPPTEPKKDKKKKADETQA	2019-12=1 ((23//0))	2020-01=0.998327759197324 ((597//1))	2020-02=0.994485294117647 ((1623//9))	2020-03=0.99432215758012 ((49735//284))	2020-04=0.989614389796039 ((50121//526))	2020-05=0.986979166666667 ((24635//325))	2020-06=0.979626606090722 ((27600//574))	2020-07=0.981145757795504 ((31119//598))	2020-08=0.932071269487751 ((31806//2318))	2020-09=0.892118302089186 ((34930//4224))	2020-10=0.885824643947101 ((55729//7183))	2020-11=0.866317241993279 ((77849//12013))	2020-12=0.858414754003584 ((103936//17143))	2021-01=0.881777855735011 ((191031//25612))	2021-02=0.914641814313646 ((212378//19820))	2021-03=0.948039220936397 ((354068//19406))	2021-04=0.944676285977332 ((360155//21092))	2021-05=0.841571071630706 ((243857//45907))	2021-06=0.388843254838037 ((91363//143598))	2021-07=0.0869596936842378 ((36951//387970))	2021-08=0.0347134896510509 ((19517//542714))	2021-09=0.00331970698784603 ((484//145312))	>N=0.588835049111789 ((2019663//1410267))	Alpha:=0.986656286613112 ((1021504//13815))	Beta:=0.862130343815383 ((27608//4415))	Delta:=0.0012960741575518 ((1571//1210551))	Eta:=0.984375 ((126//2))	Gamma:=0.981178365652686 ((79186//1519))	Kappa:=0.0113774888256806 ((56//4866))	Lambda:=0.634384717903154 ((2856//1646))	Lota:=0.983631991311768 ((25360//422))	Mu:=0.930354109499543 ((7120//533))	Zeta:=0.978031634446397 ((4452//100))	Aonyx cinereus=1 ((5//0))	Canis lupus familiaris=0.791666666666667 ((19//5))	Dog=notfoound	Environment=0.71729587357331 ((817//322))	Felis catus=0.848484848484849 ((56//10))	Gorilla gorilla gorilla=1 ((2//0))	Human=0.588672014489067 ((2017784//1409904))	Mesocricetus auratus=1 ((2//0))	Mus musculus=1 ((3//0))	Mus musculus (BALB/c mice)=notfoound	Mustela lutreola=1 ((23//0))	Mustela putorius furo=1 ((2//0))	Neovision vision=1 ((14//0))	Neovison vison=0.990815154994259 ((863//8))	P1 culture=0.6 ((3//2))	P2 culture=0.666666666666667 ((2//1))
FPPTEPKKDKKKKADETQALPQRQKKQQTVTLLPAADLDDFSKQLQ	2019-12=1 ((23//0))	2020-01=0.996655518394649 ((596//2))	2020-02=0.987745098039216 ((1612//20))	2020-03=0.989404026469941 ((49489//530))	2020-04=0.981538886804747 ((49712//935))	2020-05=0.977564102564103 ((24400//560))	2020-06=0.962021722155179 ((27104//1070))	2020-07=0.960116026105874 ((30452//1265))	2020-08=0.900187551283554 ((30718//3406))	2020-09=0.852607651836339 ((33383//5771))	2020-10=0.852222151576806 ((53615//9297))	2020-11=0.825154125214217 ((74150//15712))	2020-12=0.817854458659222 ((99025//22054))	2021-01=0.84225661572264 ((182469//34174))	2021-02=0.882936114867484 ((205016//27182))	2021-03=0.925909166367672 ((345803//27671))	2021-04=0.922333815085758 ((351637//29610))	2021-05=0.820050109744482 ((237621//52143))	2021-06=0.378820314860764 ((89008//145953))	2021-07=0.0836884973912798 ((35561//389360))	2021-08=0.0342172523393409 ((19238//542993))	2021-09=0.00321682350681775 ((469//145327))	>N=0.571758607318517 ((1961092//1468838))	Alpha:=0.96934085050115 ((1003577//31742))	Beta:=0.932610935889829 ((29865//2158))	Delta:=0.00128947416184179 ((1563//1210559))	Eta:=0.8828125 ((113//15))	Gamma:=0.943968775168825 ((76183//4522))	Kappa:=0.0113774888256806 ((56//4866))	Lambda:=0.623722789871168 ((2808//1694))	Lota:=0.969358467147622 ((24992//790))	Mu:=0.919770024826865 ((7039//614))	Zeta:=0.963093145869947 ((4384//168))	Aonyx cinereus=1 ((5//0))	Canis lupus familiaris=0.791666666666667 ((19//5))	Dog=notfoound	Environment=0.709394205443371 ((808//331))	Felis catus=0.772727272727273 ((51//15))	Gorilla gorilla gorilla=1 ((2//0))	Human=0.571591988535713 ((1959239//1468449))	Mesocricetus auratus=1 ((2//0))	Mus musculus=1 ((3//0))	Mus musculus (BALB/c mice)=notfoound	Mustela lutreola=1 ((23//0))	Mustela putorius furo=1 ((2//0))	Neovision vision=1 ((14//0))	Neovison vison=0.989667049368542 ((862//9))	P1 culture=0.6 ((3//2))	P2 culture=0.666666666666667 ((2//1))
GARSKQRRPQGLPN	2019-12=notfoound	2020-01=1 ((598//0))	2020-02=0.998774509803922 ((1630//2))	2020-03=0.997960774905536 ((49917//102))	2020-04=0.996505222421861 ((50470//177))	2020-05=0.990464743589744 ((24722//238))	2020-06=0.992936750195215 ((27975//199))	2020-07=0.991550272724406 ((31449//268))	2020-08=0.991413667799789 ((33831//293))	2020-09=0.991571742350718 ((38824//330))	2020-10=0.99289483723296 ((62465//447))	2020-11=0.994914424339543 ((89405//457))	2020-12=0.993219303099629 ((120258//821))	2021-01=0.993542371551354 ((215244//1399))	2021-02=0.993914676267668 ((230785//1413))	2021-03=0.995341041143426 ((371734//1740))	2021-04=0.993794049526947 ((378881//2366))	2021-05=0.99449897157687 ((288170//1594))	2021-06=0.994965121871289 ((233778//1183))	2021-07=0.995076731910167 ((422829//2092))	2021-08=0.993524014150767 ((558590//3641))	2021-09=0.990857087985953 ((144463//1333))	>N=0.994095797873426 ((3409679//20251))	Alpha:=0.995499937700361 ((1030660//4659))	Beta:=0.992661524529245 ((31788//235))	Delta:=0.994514578565524 ((1205473//6649))	Eta:=0.984375 ((126//2))	Gamma:=0.992825723313302 ((80126//579))	Kappa:=0.995123933360423 ((4898//24))	Lambda:=0.991559306974678 ((4464//38))	Lota:=0.99332867892328 ((25610//172))	Mu:=0.992290604991507 ((7594//59))	Zeta:=0.989455184534271 ((4504//48))	Aonyx cinereus=1 ((5//0))	Canis lupus familiaris=0.958333333333333 ((23//1))	Dog=1 ((2//0))	Environment=0.994732221246708 ((1133//6))	Felis catus=0.984848484848485 ((65//1))	Gorilla gorilla gorilla=1 ((2//0))	Human=0.994101271761024 ((3407469//20219))	Mesocricetus auratus=1 ((2//0))	Mus musculus=1 ((3//0))	Mus musculus (BALB/c mice)=notfoound	Mustela lutreola=1 ((23//0))	Mustela putorius furo=1 ((2//0))	Neovision vision=1 ((14//0))	Neovison vison=0.994259471871412 ((866//5))	P1 culture=1 ((5//0))	P2 culture=1 ((3//0))
KGQQQQGQTVTKKSAAEASKKPRQ	2019-12=1 ((23//0))	2020-01=0.998327759197324 ((597//1))	2020-02=0.998161764705882 ((1629//3))	2020-03=0.99722105599872 ((49880//139))	2020-04=0.995123106995478 ((50400//247))	2020-05=0.992027243589744 ((24761//199))	2020-06=0.990949102008944 ((27919//255))	2020-07=0.992054734054293 ((31465//252))	2020-08=0.99416832727699 ((33925//199))	2020-09=0.994023599121418 ((38920//234))	2020-10=0.986616225839268 ((62070//842))	2020-11=0.986445883688322 ((88644//1218))	2020-12=0.989956970242569 ((119863//1216))	2021-01=0.99060205037781 ((214607//2036))	2021-02=0.991425421407592 ((230207//1991))	2021-03=0.993295383346632 ((370970//2504))	2021-04=0.992763221743384 ((378488//2759))	2021-05=0.992942532543725 ((287719//2045))	2021-06=0.99382450704585 ((233510//1451))	2021-07=0.991737287636996 ((421410//3511))	2021-08=0.991476812911419 ((557439//4792))	2021-09=0.987900902631074 ((144032//1764))	>N=0.991840941360319 ((3401945//27985))	Alpha:=0.994988984071576 ((1030131//5188))	Beta:=0.993348530743528 ((31810//213))	Delta:=0.991822605315307 ((1202210//9912))	Eta:=0.9921875 ((127//1))	Gamma:=0.992292918654358 ((80083//622))	Kappa:=0.994514425030475 ((4895//27))	Lambda:=0.998000888494003 ((4493//9))	Lota:=0.986618571096114 ((25437//345))	Mu:=0.987978570495231 ((7561//92))	Zeta:=0.982205623901582 ((4471//81))	Aonyx cinereus=1 ((5//0))	Canis lupus familiaris=1 ((24//0))	Dog=1 ((2//0))	Environment=0.996488147497805 ((1135//4))	Felis catus=0.96969696969697 ((64//2))	Gorilla gorilla gorilla=1 ((2//0))	Human=0.991862153148128 ((3399794//27894))	Mesocricetus auratus=1 ((2//0))	Mus musculus=1 ((3//0))	Mus musculus (BALB/c mice)=notfoound	Mustela lutreola=1 ((23//0))	Mustela putorius furo=1 ((2//0))	Neovision vision=1 ((14//0))	Neovison vison=0.904707233065442 ((788//83))	P1 culture=1 ((5//0))	P2 culture=1 ((3//0))
LLLLDRLNQLESKMSGKGQQQQGQ	2019-12=1 ((23//0))	2020-01=0.998327759197324 ((597//1))	2020-02=0.996323529411765 ((1626//6))	2020-03=0.99716107879006 ((49877//142))	2020-04=0.993049933855905 ((50295//352))	2020-05=0.986177884615385 ((24615//345))	2020-06=0.982466103499681 ((27680//494))	2020-07=0.968155878550935 ((30707//1010))	2020-08=0.937463368889931 ((31990//2134))	2020-09=0.91535986106145 ((35840//3314))	2020-10=0.908077950152594 ((57129//5783))	2020-11=0.87059046092898 ((78233//11629))	2020-12=0.73883993095417 ((89458//31621))	2021-01=0.554737517482679 ((120180//96463))	2021-02=0.407522889947373 ((94626//137572))	2021-03=0.245312926736533 ((91618//281856))	2021-04=0.199967475153903 ((76237//305010))	2021-05=0.276707941635262 ((80180//209584))	2021-06=0.70206119313418 ((164957//70004))	2021-07=0.938678013089492 ((398864//26057))	2021-08=0.979903278189926 ((550932//11299))	2021-09=0.979437021591813 ((142798//2998))	>N=0.647240031137662 ((2219988//1209942))	Alpha:=0.00071282377701945 ((738//1034581))	Beta:=0.994566405396122 ((31849//174))	Delta:=0.987770207949365 ((1197298//14824))	Eta:=0.9609375 ((123//5))	Gamma:=0.988377423951428 ((79767//938))	Kappa:=0.984559122308005 ((4846//76))	Lambda:=0.995557529986673 ((4482//20))	Lota:=0.0269567915600031 ((695//25087))	Mu:=0.987455899647197 ((7557//96))	Zeta:=0.00724956063268893 ((33//4519))	Aonyx cinereus=notfoound	Canis lupus familiaris=0.708333333333333 ((17//7))	Dog=1 ((2//0))	Environment=0.52414398595259 ((597//542))	Felis catus=0.772727272727273 ((51//15))	Gorilla gorilla gorilla=notfoound	Human=0.647180840263174 ((2218334//1209354))	Mesocricetus auratus=1 ((2//0))	Mus musculus=1 ((3//0))	Mus musculus (BALB/c mice)=notfoound	Mustela lutreola=1 ((23//0))	Mustela putorius furo=1 ((2//0))	Neovision vision=1 ((14//0))	Neovison vison=0.997703788748565 ((869//2))	P1 culture=0.8 ((4//1))	P2 culture=1 ((3//0))
LPQGTTLPKGF	2019-12=1 ((23//0))	2020-01=1 ((598//0))	2020-02=1 ((1632//0))	2020-03=0.998860433035447 ((49962//57))	2020-04=0.997571425750785 ((50524//123))	2020-05=0.995633012820513 ((24851//109))	2020-06=0.99659260310925 ((28078//96))	2020-07=0.99791909701422 ((31651//66))	2020-08=0.997128120970578 ((34026//98))	2020-09=0.998033406548501 ((39077//77))	2020-10=0.996677899287894 ((62703//209))	2020-11=0.996327702477132 ((89532//330))	2020-12=0.996473376886165 ((120652//427))	2021-01=0.995887243068089 ((215752//891))	2021-02=0.99677430468824 ((231449//749))	2021-03=0.996864574240777 ((372303//1171))	2021-04=0.997547521685416 ((380312//935))	2021-05=0.997266741210088 ((288972//792))	2021-06=0.997391056388081 ((234348//613))	2021-07=0.997994921408921 ((424069//852))	2021-08=0.997440553793725 ((560792//1439))	2021-09=0.99670086970836 ((145315//481))	>N=0.997200234407116 ((3420327//9603))	Alpha:=0.99729358777343 ((1032517//2802))	Beta:=0.998126346688318 ((31963//60))	Delta:=0.997605026556733 ((1209219//2903))	Eta:=1 ((128//0))	Gamma:=0.998364413605105 ((80573//132))	Kappa:=0.99573344169037 ((4901//21))	Lambda:=0.993114171479343 ((4471//31))	Lota:=0.994880148941122 ((25650//132))	Mu:=0.999346661439958 ((7648//5))	Zeta:=0.999121265377856 ((4548//4))	Aonyx cinereus=1 ((5//0))	Canis lupus familiaris=1 ((24//0))	Dog=1 ((2//0))	Environment=0.999122036874451 ((1138//1))	Felis catus=1 ((66//0))	Gorilla gorilla gorilla=1 ((2//0))	Human=0.997198986605549 ((3418087//9601))	Mesocricetus auratus=1 ((2//0))	Mus musculus=1 ((3//0))	Mus musculus (BALB/c mice)=notfoound	Mustela lutreola=1 ((23//0))	Mustela putorius furo=1 ((2//0))	Neovision vision=1 ((14//0))	Neovison vison=1 ((871//0))	P1 culture=1 ((5//0))	P2 culture=1 ((3//0))
LPQRQKKQQTVTLLPAADLDDFSK	2019-12=1 ((23//0))	2020-01=0.998327759197324 ((597//1))	2020-02=0.993259803921569 ((1621//11))	2020-03=0.99464203602631 ((49751//268))	2020-04=0.99079906016151 ((50181//466))	2020-05=0.989302884615385 ((24693//267))	2020-06=0.97923617519699 ((27589//585))	2020-07=0.976605605826528 ((30975//742))	2020-08=0.95390341108897 ((32551//1573))	2020-09=0.940491392961128 ((36824//2330))	2020-10=0.946449008138352 ((59543//3369))	2020-11=0.944392512964323 ((84865//4997))	2020-12=0.947521865889213 ((114725//6354))	2021-01=0.949257534284514 ((205650//10993))	2021-02=0.957234773770661 ((222268//9930))	2021-03=0.969834580184966 ((362208//11266))	2021-04=0.966845640752583 ((368607//12640))	2021-05=0.96482999958587 ((279573//10191))	2021-06=0.972782717131779 ((228566//6395))	2021-07=0.984147641561608 ((418185//6736))	2021-08=0.98886578648278 ((555971//6260))	2021-09=0.988182117479218 ((144073//1723))	>N=0.971464432218733 ((3332055//97875))	Alpha:=0.980217691358895 ((1014838//20481))	Beta:=0.990662960996784 ((31724//299))	Delta:=0.983881985476709 ((1192585//19537))	Eta:=0.8984375 ((115//13))	Gamma:=0.961588501332012 ((77605//3100))	Kappa:=0.992279561154002 ((4884//38))	Lambda:=0.981785872945358 ((4420//82))	Lota:=0.982119308044372 ((25321//461))	Mu:=0.985234548543055 ((7540//113))	Zeta:=0.98176625659051 ((4469//83))	Aonyx cinereus=1 ((5//0))	Canis lupus familiaris=1 ((24//0))	Dog=1 ((2//0))	Environment=0.978050921861282 ((1114//25))	Felis catus=0.909090909090909 ((60//6))	Gorilla gorilla gorilla=1 ((2//0))	Human=0.971459187650685 ((3329859//97829))	Mesocricetus auratus=1 ((2//0))	Mus musculus=1 ((3//0))	Mus musculus (BALB/c mice)=notfoound	Mustela lutreola=1 ((23//0))	Mustela putorius furo=1 ((2//0))	Neovision vision=1 ((14//0))	Neovison vison=0.998851894374282 ((870//1))	P1 culture=1 ((5//0))	P2 culture=1 ((3//0))
NNAAIVLQLPQGTTLPKGFYAEGS	2019-12=1 ((23//0))	2020-01=1 ((598//0))	2020-02=0.997549019607843 ((1628//4))	2020-03=0.997620904056459 ((49900//119))	2020-04=0.996505222421861 ((50470//177))	2020-05=0.994911858974359 ((24833//127))	2020-06=0.995101866969546 ((28036//138))	2020-07=0.996941703187565 ((31620//97))	2020-08=0.996190364552807 ((33994//130))	2020-09=0.996526536241508 ((39018//136))	2020-10=0.995692395727365 ((62641//271))	2020-11=0.995159244174401 ((89427//435))	2020-12=0.994738972076083 ((120442//637))	2021-01=0.993703927659791 ((215279//1364))	2021-02=0.991933608385946 ((230325//1873))	2021-03=0.989806519329324 ((369667//3807))	2021-04=0.989943527424478 ((377413//3834))	2021-05=0.988463025082481 ((286421//3343))	2021-06=0.991785870846651 ((233031//1930))	2021-07=0.995147333269008 ((422859//2062))	2021-08=0.995647696409483 ((559784//2447))	2021-09=0.994272819556092 ((144961//835))	>N=0.993001314895639 ((3405925//24005))	Alpha:=0.987855916871998 ((1022746//12573))	Beta:=0.99581550760391 ((31889//134))	Delta:=0.995885727674277 ((1207135//4987))	Eta:=1 ((128//0))	Gamma:=0.996468620283749 ((80420//285))	Kappa:=0.993498577813897 ((4890//32))	Lambda:=0.974011550422035 ((4385//117))	Lota:=0.993638972926848 ((25618//164))	Mu:=0.998301319743891 ((7640//13))	Zeta:=0.998462214411248 ((4545//7))	Aonyx cinereus=1 ((5//0))	Canis lupus familiaris=1 ((24//0))	Dog=1 ((2//0))	Environment=0.997366110623354 ((1136//3))	Felis catus=1 ((66//0))	Gorilla gorilla gorilla=1 ((2//0))	Human=0.992998195868469 ((3403688//24000))	Mesocricetus auratus=1 ((2//0))	Mus musculus=1 ((3//0))	Mus musculus (BALB/c mice)=notfoound	Mustela lutreola=1 ((23//0))	Mustela putorius furo=1 ((2//0))	Neovision vision=1 ((14//0))	Neovison vison=1 ((871//0))	P1 culture=1 ((5//0))	P2 culture=1 ((3//0))
PARMAGNGGDAALALLLLDRLNQLESKMSGKGQQQQGQ	2019-12=1 ((23//0))	2020-01=0.994983277591973 ((595//3))	2020-02=0.989583333333333 ((1615//17))	2020-03=0.991063395909554 ((49572//447))	2020-04=0.983296147846862 ((49801//846))	2020-05=0.969791666666667 ((24206//754))	2020-06=0.96276709022503 ((27125//1049))	2020-07=0.938771006085065 ((29775//1942))	2020-08=0.850310631813387 ((29016//5108))	2020-09=0.652909025897737 ((25564//13590))	2020-10=0.499173448626653 ((31404//31508))	2020-11=0.514088268678641 ((46197//43665))	2020-12=0.439845059836966 ((53256//67823))	2021-01=0.391588927405917 ((84835//131808))	2021-02=0.310708963901498 ((72146//160052))	2021-03=0.214571830970831 ((80137//293337))	2021-04=0.179534527484806 ((68447//312800))	2021-05=0.168236910037134 ((48749//241015))	2021-06=0.201667510778384 ((47384//187577))	2021-07=0.18341056337531 ((77935//346986))	2021-08=0.152106518495067 ((85519//476712))	2021-09=0.061709511920766 ((8997//136799))	>N=0.276825766123507 ((949493//2480437))	Alpha:=0.000682881314841126 ((707//1034612))	Beta:=0.991162601879899 ((31740//283))	Delta:=0.146217129958866 ((177233//1034889))	Eta:=0.953125 ((122//6))	Gamma:=0.975565330524751 ((78733//1972))	Kappa:=0.98049573344169 ((4826//96))	Lambda:=0.00244335850733008 ((11//4491))	Lota:=0.0267628578077729 ((690//25092))	Mu:=0.97922383379067 ((7494//159))	Zeta:=0.00659050966608084 ((30//4522))	Aonyx cinereus=notfoound	Canis lupus familiaris=0.541666666666667 ((13//11))	Dog=notfoound	Environment=0.284460052677788 ((324//815))	Felis catus=0.681818181818182 ((45//21))	Gorilla gorilla gorilla=notfoound	Human=0.27662611066118 ((948188//2479500))	Mesocricetus auratus=1 ((2//0))	Mus musculus=1 ((3//0))	Mus musculus (BALB/c mice)=notfoound	Mustela lutreola=0.91304347826087 ((21//2))	Mustela putorius furo=1 ((2//0))	Neovision vision=1 ((14//0))	Neovison vison=0.955223880597015 ((832//39))	P1 culture=0.8 ((4//1))	P2 culture=1 ((3//0))
TKKSAAEASKKPR	2019-12=1 ((23//0))	2020-01=0.998327759197324 ((597//1))	2020-02=0.998774509803922 ((1630//2))	2020-03=0.998640516603691 ((49951//68))	2020-04=0.997255513653326 ((50508//139))	2020-05=0.996674679487179 ((24877//83))	2020-06=0.996166678497906 ((28066//108))	2020-07=0.997225462685626 ((31629//88))	2020-08=0.997596999179463 ((34042//82))	2020-09=0.996168973795781 ((39004//150))	2020-10=0.990923830111902 ((62341//571))	2020-11=0.992711045825822 ((89207//655))	2020-12=0.995944796372616 ((120588//491))	2021-01=0.996321136616461 ((215846//797))	2021-02=0.997670091904323 ((231657//541))	2021-03=0.997309049625944 ((372469//1005))	2021-04=0.996653088417745 ((379971//1276))	2021-05=0.996328046272139 ((288700//1064))	2021-06=0.996854797179106 ((234222//739))	2021-07=0.997173592267739 ((423720//1201))	2021-08=0.996576140412037 ((560306//1925))	2021-09=0.995287936568904 ((145109//687))	>N=0.996546868303435 ((3418086//11844))	Alpha:=0.998225667644465 ((1033482//1837))	Beta:=0.995534459607157 ((31880//143))	Delta:=0.99675527710907 ((1208189//3933))	Eta:=1 ((128//0))	Gamma:=0.998228114738864 ((80562//143))	Kappa:=0.999187322226737 ((4918//4))	Lambda:=0.999111505997335 ((4498//4))	Lota:=0.994143200682647 ((25631//151))	Mu:=0.997909316607866 ((7637//16))	Zeta:=0.99670474516696 ((4537//15))	Aonyx cinereus=1 ((5//0))	Canis lupus familiaris=1 ((24//0))	Dog=1 ((2//0))	Environment=0.997366110623354 ((1136//3))	Felis catus=0.96969696969697 ((64//2))	Gorilla gorilla gorilla=1 ((2//0))	Human=0.996570282942905 ((3415932//11756))	Mesocricetus auratus=1 ((2//0))	Mus musculus=1 ((3//0))	Mus musculus (BALB/c mice)=notfoound	Mustela lutreola=1 ((23//0))	Mustela putorius furo=1 ((2//0))	Neovision vision=1 ((14//0))	Neovison vison=0.904707233065442 ((788//83))	P1 culture=1 ((5//0))	P2 culture=1 ((3//0))
AALALLLLDRLNQLE	2019-12=1 ((23//0))	2020-01=1 ((598//0))	2020-02=0.996936274509804 ((1627//5))	2020-03=0.99890041784122 ((49964//55))	2020-04=0.99883507414062 ((50588//59))	2020-05=0.996714743589744 ((24878//82))	2020-06=0.993504649677007 ((27991//183))	2020-07=0.985496736765772 ((31257//460))	2020-08=0.935001758293283 ((31906//2218))	2020-09=0.758696429483578 ((29706//9448))	2020-10=0.611552644964395 ((38474//24438))	2020-11=0.667779484097839 ((60008//29854))	2020-12=0.726996423822463 ((88024//33055))	2021-01=0.857295181473669 ((185727//30916))	2021-02=0.913944133885735 ((212216//19982))	2021-03=0.975591339691652 ((364358//9116))	2021-04=0.991173701038959 ((377882//3365))	2021-05=0.992262668930578 ((287522//2242))	2021-06=0.994096892675806 ((233574//1387))	2021-07=0.994996717036814 ((422795//2126))	2021-08=0.994793954797939 ((559304//2927))	2021-09=0.993182254657192 ((144802//994))	>N=0.948486120708003 ((3253241//176689))	Alpha:=0.994859555364096 ((1029997//5322))	Beta:=0.998657215126628 ((31980//43))	Delta:=0.995455077954199 ((1206613//5509))	Eta:=0.9921875 ((127//1))	Gamma:=0.99826528715693 ((80565//140))	Kappa:=0.998374644453474 ((4914//8))	Lambda:=0.995779653487339 ((4483//19))	Lota:=0.992165076409898 ((25580//202))	Mu:=0.997255978047824 ((7632//21))	Zeta:=0.997363796133568 ((4540//12))	Aonyx cinereus=1 ((5//0))	Canis lupus familiaris=0.916666666666667 ((22//2))	Dog=1 ((2//0))	Environment=0.985074626865672 ((1122//17))	Felis catus=0.984848484848485 ((65//1))	Gorilla gorilla gorilla=1 ((2//0))	Human=0.948472264686868 ((3251067//176621))	Mesocricetus auratus=1 ((2//0))	Mus musculus=1 ((3//0))	Mus musculus (BALB/c mice)=notfoound	Mustela lutreola=1 ((23//0))	Mustela putorius furo=1 ((2//0))	Neovision vision=1 ((14//0))	Neovison vison=0.973593570608496 ((848//23))	P1 culture=1 ((5//0))	P2 culture=1 ((3//0))
DETQALPQRQKKQQT	2019-12=1 ((23//0))	2020-01=0.998327759197324 ((597//1))	2020-02=0.994485294117647 ((1623//9))	2020-03=0.995041884084048 ((49771//248))	2020-04=0.991075483246787 ((50195//452))	2020-05=0.991185897435897 ((24740//220))	2020-06=0.978171363668631 ((27559//615))	2020-07=0.979600844972728 ((31070//647))	2020-08=0.952936349783144 ((32518//1606))	2020-09=0.948485467640599 ((37137//2017))	2020-10=0.950073118006104 ((59771//3141))	2020-11=0.931828804166388 ((83736//6126))	2020-12=0.927014593777616 ((112242//8837))	2021-01=0.92383783459424 ((200143//16500))	2021-02=0.934844400037899 ((217069//15129))	2021-03=0.954012863010544 ((356299//17175))	2021-04=0.945455308500788 ((360452//20795))	2021-05=0.839769605610083 ((243335//46429))	2021-06=0.390507360796047 ((91754//143207))	2021-07=0.0872562193913692 ((37077//387844))	2021-08=0.0346903674824049 ((19504//542727))	2021-09=0.00329913029164037 ((481//145315))	>N=0.600056269369929 ((2058151//1371779))	Alpha:=0.983927659011377 ((1018679//16640))	Beta:=0.94357180776317 ((30216//1807))	Delta:=0.0012977241564793 ((1573//1210549))	Eta:=0.890625 ((114//14))	Gamma:=0.975416640852487 ((78721//1984))	Kappa:=0.0113774888256806 ((56//4866))	Lambda:=0.978009773434029 ((4403//99))	Lota:=0.981615080288573 ((25308//474))	Mu:=0.927871422971384 ((7101//552))	Zeta:=0.980887521968366 ((4465//87))	Aonyx cinereus=1 ((5//0))	Canis lupus familiaris=0.875 ((21//3))	Dog=notfoound	Environment=0.726075504828797 ((827//312))	Felis catus=0.878787878787879 ((58//8))	Gorilla gorilla gorilla=1 ((2//0))	Human=0.599897948704783 ((2056263//1371425))	Mesocricetus auratus=1 ((2//0))	Mus musculus=1 ((3//0))	Mus musculus (BALB/c mice)=notfoound	Mustela lutreola=1 ((23//0))	Mustela putorius furo=1 ((2//0))	Neovision vision=1 ((14//0))	Neovison vison=0.994259471871412 ((866//5))	P1 culture=0.8 ((4//1))	P2 culture=0.666666666666667 ((2//1))
IVLQLPQGTTLPKGF	2019-12=1 ((23//0))	2020-01=1 ((598//0))	2020-02=1 ((1632//0))	2020-03=0.99884044063256 ((49961//58))	2020-04=0.997531936738603 ((50522//125))	2020-05=0.995552884615385 ((24849//111))	2020-06=0.996450628238802 ((28074//100))	2020-07=0.997477693350569 ((31637//80))	2020-08=0.996776462313914 ((34014//110))	2020-09=0.9975481432293 ((39058//96))	2020-10=0.996391785350966 ((62685//227))	2020-11=0.996105138990897 ((89512//350))	2020-12=0.996118236853624 ((120609//470))	2021-01=0.995601057961716 ((215690//953))	2021-02=0.996515904529755 ((231389//809))	2021-03=0.996567364796478 ((372192//1282))	2021-04=0.997201289452769 ((380180//1067))	2021-05=0.996545464584973 ((288763//1001))	2021-06=0.997071854477977 ((234273//688))	2021-07=0.997804297740051 ((423988//933))	2021-08=0.997276919984846 ((560700//1531))	2021-09=0.996453949353892 ((145279//517))	>N=0.996896729670868 ((3419286//10644))	Alpha:=0.99716126140832 ((1032380//2939))	Beta:=0.997782843581176 ((31952//71))	Delta:=0.997420226676853 ((1208995//3127))	Eta:=1 ((128//0))	Gamma:=0.997732482497987 ((80522//183))	Kappa:=0.99573344169037 ((4901//21))	Lambda:=0.99266992447801 ((4469//33))	Lota:=0.994763788689784 ((25647//135))	Mu:=0.99921599372795 ((7647//6))	Zeta:=0.999121265377856 ((4548//4))	Aonyx cinereus=1 ((5//0))	Canis lupus familiaris=1 ((24//0))	Dog=1 ((2//0))	Environment=0.999122036874451 ((1138//1))	Felis catus=1 ((66//0))	Gorilla gorilla gorilla=1 ((2//0))	Human=0.996895575093182 ((3417047//10641))	Mesocricetus auratus=1 ((2//0))	Mus musculus=1 ((3//0))	Mus musculus (BALB/c mice)=notfoound	Mustela lutreola=1 ((23//0))	Mustela putorius furo=1 ((2//0))	Neovision vision=1 ((14//0))	Neovison vison=1 ((871//0))	P1 culture=1 ((5//0))	P2 culture=1 ((3//0))
KGQQQQGQTVTKKSA	2019-12=1 ((23//0))	2020-01=0.998327759197324 ((597//1))	2020-02=0.999387254901961 ((1631//1))	2020-03=0.997620904056459 ((49900//119))	2020-04=0.996228799336585 ((50456//191))	2020-05=0.993108974358974 ((24788//172))	2020-06=0.991694470078796 ((27940//234))	2020-07=0.993189772046537 ((31501//216))	2020-08=0.995193998358926 ((33960//164))	2020-09=0.996015732747612 ((38998//156))	2020-10=0.993498855544252 ((62503//409))	2020-11=0.991475818477221 ((89096//766))	2020-12=0.991468380148498 ((120046//1033))	2021-01=0.991686784248741 ((214842//1801))	2021-02=0.992403035340528 ((230434//1764))	2021-03=0.994880500382891 ((371562//1912))	2021-04=0.994756680052564 ((379248//1999))	2021-05=0.995413508924504 ((288435//1329))	2021-06=0.995654597997114 ((233940//1021))	2021-07=0.993191675629117 ((422028//2893))	2021-08=0.993027776839057 ((558311//3920))	2021-09=0.989924277757963 ((144327//1469))	>N=0.993656721857297 ((3408173//21757))	Alpha:=0.995977085323461 ((1031154//4165))	Beta:=0.997814071136371 ((31953//70))	Delta:=0.993342254327535 ((1204052//8070))	Eta:=0.9921875 ((127//1))	Gamma:=0.993346137166223 ((80168//537))	Kappa:=0.994920763917107 ((4897//25))	Lambda:=0.998000888494003 ((4493//9))	Lota:=0.989411217128229 ((25509//273))	Mu:=0.988370573631256 ((7564//89))	Zeta:=0.98506151142355 ((4484//68))	Aonyx cinereus=1 ((5//0))	Canis lupus familiaris=1 ((24//0))	Dog=1 ((2//0))	Environment=0.996488147497805 ((1135//4))	Felis catus=0.96969696969697 ((64//2))	Gorilla gorilla gorilla=1 ((2//0))	Human=0.993654906747639 ((3405939//21749))	Mesocricetus auratus=1 ((2//0))	Mus musculus=1 ((3//0))	Mus musculus (BALB/c mice)=notfoound	Mustela lutreola=1 ((23//0))	Mustela putorius furo=1 ((2//0))	Neovision vision=1 ((14//0))	Neovison vison=1 ((871//0))	P1 culture=1 ((5//0))	P2 culture=1 ((3//0))
KKKADETQALPQRQK	2019-12=1 ((23//0))	2020-01=0.996655518394649 ((596//2))	2020-02=0.993872549019608 ((1622//10))	2020-03=0.994522081608989 ((49745//274))	2020-04=0.990818804667601 ((50182//465))	2020-05=0.990464743589744 ((24722//238))	2020-06=0.977071058422659 ((27528//646))	2020-07=0.980988113629915 ((31114//603))	2020-08=0.945346383776814 ((32259//1865))	2020-09=0.919344128313838 ((35996//3158))	2020-10=0.910621185147508 ((57289//5623))	2020-11=0.901103914891723 ((80975//8887))	2020-12=0.903311061373153 ((109372//11707))	2021-01=0.911065670250135 ((197376//19267))	2021-02=0.933035598928501 ((216649//15549))	2021-03=0.956912663264377 ((357382//16092))	2021-04=0.948702547167584 ((361690//19557))	2021-05=0.842709929459836 ((244187//45577))	2021-06=0.39194589740425 ((92092//142869))	2021-07=0.0878210302620958 ((37317//387604))	2021-08=0.0349269250539369 ((19637//542594))	2021-09=0.00334714258278691 ((488//145308))	>N=0.597394115914902 ((2049020//1380910))	Alpha:=0.987453142461406 ((1022329//12990))	Beta:=0.943727945539144 ((30221//1802))	Delta:=0.00129854915594305 ((1574//1210548))	Eta:=0.890625 ((114//14))	Gamma:=0.977845238832786 ((78917//1788))	Kappa:=0.0113774888256806 ((56//4866))	Lambda:=0.978454020435362 ((4405//97))	Lota:=0.988053680862617 ((25474//308))	Mu:=0.934927479419835 ((7155//498))	Zeta:=0.983523725834798 ((4477//75))	Aonyx cinereus=1 ((5//0))	Canis lupus familiaris=0.833333333333333 ((20//4))	Dog=notfoound	Environment=0.726953467954346 ((828//311))	Felis catus=0.893939393939394 ((59//7))	Gorilla gorilla gorilla=1 ((2//0))	Human=0.597232011781702 ((2047125//1380563))	Mesocricetus auratus=1 ((2//0))	Mus musculus=1 ((3//0))	Mus musculus (BALB/c mice)=notfoound	Mustela lutreola=1 ((23//0))	Mustela putorius furo=1 ((2//0))	Neovision vision=1 ((14//0))	Neovison vison=0.993111366245695 ((865//6))	P1 culture=0.6 ((3//2))	P2 culture=0.666666666666667 ((2//1))
KSAAEASKKPRQKRT	2019-12=1 ((23//0))	2020-01=0.998327759197324 ((597//1))	2020-02=0.998161764705882 ((1629//3))	2020-03=0.999000379855655 ((49969//50))	2020-04=0.998183505439611 ((50555//92))	2020-05=0.997596153846154 ((24900//60))	2020-06=0.997976858096117 ((28117//57))	2020-07=0.997982154680455 ((31653//64))	2020-08=0.99824170671668 ((34064//60))	2020-09=0.996884098687235 ((39032//122))	2020-10=0.99227492370295 ((62426//486))	2020-11=0.993189557321226 ((89250//612))	2020-12=0.996382527110399 ((120641//438))	2021-01=0.996376527282211 ((215858//785))	2021-02=0.997760531959793 ((231678//520))	2021-03=0.997493801442671 ((372538//936))	2021-04=0.997356044768877 ((380239//1008))	2021-05=0.996966496873318 ((288885//879))	2021-06=0.997114414732658 ((234283//678))	2021-07=0.997444230809962 ((423835//1086))	2021-08=0.997004789846166 ((560547//1684))	2021-09=0.995582869214519 ((145152//644))	>N=0.996956497654471 ((3419491//10439))	Alpha:=0.998362823438959 ((1033624//1695))	Beta:=0.995190956500016 ((31869//154))	Delta:=0.997023401934789 ((1208514//3608))	Eta:=1 ((128//0))	Gamma:=0.9985874481135 ((80591//114))	Kappa:=0.999390491670053 ((4919//3))	Lambda:=0.999333629498001 ((4499//3))	Lota:=0.996625552711194 ((25695//87))	Mu:=0.998170652031883 ((7639//14))	Zeta:=0.995606326889279 ((4532//20))	Aonyx cinereus=1 ((5//0))	Canis lupus familiaris=1 ((24//0))	Dog=1 ((2//0))	Environment=0.999122036874451 ((1138//1))	Felis catus=0.984848484848485 ((65//1))	Gorilla gorilla gorilla=1 ((2//0))	Human=0.996979305000922 ((3417334//10354))	Mesocricetus auratus=1 ((2//0))	Mus musculus=1 ((3//0))	Mus musculus (BALB/c mice)=notfoound	Mustela lutreola=1 ((23//0))	Mustela putorius furo=1 ((2//0))	Neovision vision=1 ((14//0))	Neovison vison=0.904707233065442 ((788//83))	P1 culture=1 ((5//0))	P2 culture=1 ((3//0))
LPQGTTLPKGFYAEG	2019-12=1 ((23//0))	2020-01=1 ((598//0))	2020-02=1 ((1632//0))	2020-03=0.99884044063256 ((49961//58))	2020-04=0.997393725195964 ((50515//132))	2020-05=0.995472756410256 ((24847//113))	2020-06=0.99641513452119 ((28073//101))	2020-07=0.997792981681748 ((31647//70))	2020-08=0.996952291642246 ((34020//104))	2020-09=0.997829085150942 ((39069//85))	2020-10=0.996566632756867 ((62696//216))	2020-11=0.996027241770715 ((89505//357))	2020-12=0.99585394659685 ((120577//502))	2021-01=0.994857899862908 ((215529//1114))	2021-02=0.994448703261871 ((230909//1289))	2021-03=0.99470645881641 ((371497//1977))	2021-04=0.996243904870071 ((379815//1432))	2021-05=0.995624025068677 ((288496//1268))	2021-06=0.996199369257026 ((234068//893))	2021-07=0.997526599061943 ((423870//1051))	2021-08=0.996924751570084 ((560502//1729))	2021-09=0.996014979834838 ((145215//581))	>N=0.996144527730887 ((3416706//13224))	Alpha:=0.994905917886178 ((1030045//5274))	Beta:=0.997782843581176 ((31952//71))	Delta:=0.997187576828075 ((1208713//3409))	Eta:=1 ((128//0))	Gamma:=0.998054643454557 ((80548//157))	Kappa:=0.995123933360423 ((4898//24))	Lambda:=0.9749000444247 ((4389//113))	Lota:=0.994725001939338 ((25646//136))	Mu:=0.99921599372795 ((7647//6))	Zeta:=0.99890158172232 ((4547//5))	Aonyx cinereus=1 ((5//0))	Canis lupus familiaris=1 ((24//0))	Dog=1 ((2//0))	Environment=0.998244073748903 ((1137//2))	Felis catus=1 ((66//0))	Gorilla gorilla gorilla=1 ((2//0))	Human=0.996142881149043 ((3414467//13221))	Mesocricetus auratus=1 ((2//0))	Mus musculus=1 ((3//0))	Mus musculus (BALB/c mice)=notfoound	Mustela lutreola=1 ((23//0))	Mustela putorius furo=1 ((2//0))	Neovision vision=1 ((14//0))	Neovison vison=1 ((871//0))	P1 culture=1 ((5//0))	P2 culture=1 ((3//0))
MSDNGPQNQRNAPRI	2019-12=1 ((23//0))	2020-01=0.994983277591973 ((595//3))	2020-02=0.993872549019608 ((1622//10))	2020-03=0.983306343589436 ((49184//835))	2020-04=0.979564436195629 ((49612//1035))	2020-05=0.974719551282051 ((24329//631))	2020-06=0.984489245403564 ((27737//437))	2020-07=0.959296276444809 ((30426//1291))	2020-08=0.968380025788302 ((33045//1079))	2020-09=0.979950962864586 ((38369//785))	2020-10=0.966476983723296 ((60803//2109))	2020-11=0.937871402817654 ((84279//5583))	2020-12=0.820546915650113 ((99351//21728))	2021-01=0.640131460513379 ((138680//77963))	2021-02=0.464909258477679 ((107951//124247))	2021-03=0.290172809887703 ((108372//265102))	2021-04=0.241232062153932 ((91969//289278))	2021-05=0.290746952692536 ((84248//205516))	2021-06=0.700277918463064 ((164538//70423))	2021-07=0.887534388745202 ((377132//47789))	2021-08=0.92341404155943 ((519172//43059))	2021-09=0.929970643913413 ((135586//10210))	>N=0.655500841125038 ((2248322//1181608))	Alpha:=0.00170768623004118 ((1768//1033551))	Beta:=0.920806920026231 ((29487//2536))	Delta:=0.939770914148906 ((1139117//73005))	Eta:=0.0390625 ((5//123))	Gamma:=0.982528963509076 ((79295//1410))	Kappa:=0.855343356359204 ((4210//712))	Lambda:=0.00577521101732563 ((26//4476))	Lota:=0.956481265999535 ((24660//1122))	Mu:=0.992159937279498 ((7593//60))	Zeta:=0.973857644991213 ((4433//119))	Aonyx cinereus=notfoound	Canis lupus familiaris=0.833333333333333 ((20//4))	Dog=1 ((2//0))	Environment=0.57243195785777 ((652//487))	Felis catus=0.818181818181818 ((54//12))	Gorilla gorilla gorilla=notfoound	Human=0.655430715981151 ((2246612//1181076))	Mesocricetus auratus=1 ((2//0))	Mus musculus=1 ((3//0))	Mus musculus (BALB/c mice)=notfoound	Mustela lutreola=1 ((23//0))	Mustela putorius furo=1 ((2//0))	Neovision vision=1 ((14//0))	Neovison vison=0.993111366245695 ((865//6))	P1 culture=0.8 ((4//1))	P2 culture=1 ((3//0))
NSSPDDQIGYYRRAT	2019-12=1 ((23//0))	2020-01=1 ((598//0))	2020-02=1 ((1632//0))	2020-03=0.998500569783482 ((49944//75))	2020-04=0.997966315872608 ((50544//103))	2020-05=0.998076923076923 ((24912//48))	2020-06=0.998970682189253 ((28145//29))	2020-07=0.99552290569726 ((31575//142))	2020-08=0.99774352361974 ((34047//77))	2020-09=0.997701384277468 ((39064//90))	2020-10=0.995501653102747 ((62629//283))	2020-11=0.989394849880929 ((88909//953))	2020-12=0.986116502448814 ((119398//1681))	2021-01=0.988331033082075 ((214115//2528))	2021-02=0.986382311647818 ((229036//3162))	2021-03=0.973650106834746 ((363633//9841))	2021-04=0.938777223165035 ((357906//23341))	2021-05=0.924372937977112 ((267850//21914))	2021-06=0.935363741216627 ((219774//15187))	2021-07=0.977115746221062 ((415197//9724))	2021-08=0.991409225033838 ((557401//4830))	2021-09=0.995116464100524 ((145084//712))	>N=0.972327423591735 ((3335015//94915))	Alpha:=0.997868289870079 ((1033112//2207))	Beta:=0.997095837366893 ((31930//93))	Delta:=0.997135601861859 ((1208650//3472))	Eta:=0.9921875 ((127//1))	Gamma:=0.0104950127005762 ((847//79858))	Kappa:=0.998984152783421 ((4917//5))	Lambda:=0.998000888494003 ((4493//9))	Lota:=0.997478861221007 ((25717//65))	Mu:=0.958055664445316 ((7332//321))	Zeta:=0.996265377855888 ((4535//17))	Aonyx cinereus=1 ((5//0))	Canis lupus familiaris=1 ((24//0))	Dog=1 ((2//0))	Environment=0.994732221246708 ((1133//6))	Felis catus=1 ((66//0))	Gorilla gorilla gorilla=1 ((2//0))	Human=0.972315449947603 ((3332794//94894))	Mesocricetus auratus=1 ((2//0))	Mus musculus=1 ((3//0))	Mus musculus (BALB/c mice)=notfoound	Mustela lutreola=1 ((23//0))	Mustela putorius furo=1 ((2//0))	Neovision vision=1 ((14//0))	Neovison vison=0.994259471871412 ((866//5))	P1 culture=1 ((5//0))	P2 culture=0.666666666666667 ((2//1))
PRITFGGPSDSTGSN	2019-12=1 ((23//0))	2020-01=0.998327759197324 ((597//1))	2020-02=0.995098039215686 ((1624//8))	2020-03=0.979647733861133 ((49001//1018))	2020-04=0.978162576263155 ((49541//1106))	2020-05=0.975761217948718 ((24355//605))	2020-06=0.986796337048342 ((27802//372))	2020-07=0.987199293754138 ((31311//406))	2020-08=0.983735787129293 ((33569//555))	2020-09=0.983679828370026 ((38515//639))	2020-10=0.982149669379451 ((61789//1123))	2020-11=0.980458925908615 ((88106//1756))	2020-12=0.98367181757365 ((119102//1977))	2021-01=0.982182669183865 ((212783//3860))	2021-02=0.979849094307444 ((227519//4679))	2021-03=0.975104023305504 ((364176//9298))	2021-04=0.970709277712349 ((370080//11167))	2021-05=0.975321295951188 ((282613//7151))	2021-06=0.976894037733922 ((229532//5429))	2021-07=0.976362665060094 ((414877//10044))	2021-08=0.977560824643252 ((549615//12616))	2021-09=0.981700458174436 ((143128//2668))	>N=0.977575052552093 ((3353014//76916))	Alpha:=0.990260972705031 ((1025236//10083))	Beta:=0.934640726977485 ((29930//2093))	Delta:=0.980839387454398 ((1188897//23225))	Eta:=0.96875 ((124//4))	Gamma:=0.989926274704169 ((79892//813))	Kappa:=0.984559122308005 ((4846//76))	Lambda:=0.00621945801865837 ((28//4474))	Lota:=0.953300752462959 ((24578//1204))	Mu:=0.99202926956749 ((7592//61))	Zeta:=0.984622144112478 ((4482//70))	Aonyx cinereus=1 ((5//0))	Canis lupus familiaris=1 ((24//0))	Dog=1 ((2//0))	Environment=0.992098331870061 ((1130//9))	Felis catus=0.954545454545455 ((63//3))	Gorilla gorilla gorilla=1 ((2//0))	Human=0.97756972046464 ((3350804//76884))	Mesocricetus auratus=1 ((2//0))	Mus musculus=1 ((3//0))	Mus musculus (BALB/c mice)=notfoound	Mustela lutreola=1 ((23//0))	Mustela putorius furo=1 ((2//0))	Neovision vision=1 ((14//0))	Neovison vison=0.990815154994259 ((863//8))	P1 culture=1 ((5//0))	P2 culture=1 ((3//0))
QQGQTVTKKSAAEAS	2019-12=1 ((23//0))	2020-01=0.998327759197324 ((597//1))	2020-02=0.998774509803922 ((1630//2))	2020-03=0.997880805293988 ((49913//106))	2020-04=0.996386755385314 ((50464//183))	2020-05=0.995432692307692 ((24846//114))	2020-06=0.99570526016895 ((28053//121))	2020-07=0.995428319197907 ((31572//145))	2020-08=0.996542023209471 ((34006//118))	2020-09=0.995198447157379 ((38966//188))	2020-10=0.988332909460834 ((62178//734))	2020-11=0.989127773697447 ((88885//977))	2020-12=0.992880681208137 ((120217//862))	2021-01=0.993653152882853 ((215268//1375))	2021-02=0.99478893013721 ((230988//1210))	2021-03=0.995290167454763 ((371715//1759))	2021-04=0.994761925995483 ((379250//1997))	2021-05=0.99534448723789 ((288415//1349))	2021-06=0.996356842199344 ((234105//856))	2021-07=0.994733138630475 ((422683//2238))	2021-08=0.9945075956324 ((559143//3088))	2021-09=0.993772119948421 ((144888//908))	>N=0.994596974282274 ((3411398//18532))	Alpha:=0.995936518116638 ((1031112//4207))	Beta:=0.995003591168847 ((31863//160))	Delta:=0.994902328313487 ((1205943//6179))	Eta:=1 ((128//0))	Gamma:=0.997026206554736 ((80465//240))	Kappa:=0.996952458350264 ((4907//15))	Lambda:=0.998445135495335 ((4495//7))	Lota:=0.990807540144287 ((25545//237))	Mu:=0.988631909055272 ((7566//87))	Zeta:=0.995606326889279 ((4532//20))	Aonyx cinereus=1 ((5//0))	Canis lupus familiaris=1 ((24//0))	Dog=1 ((2//0))	Environment=0.997366110623354 ((1136//3))	Felis catus=0.96969696969697 ((64//2))	Gorilla gorilla gorilla=1 ((2//0))	Human=0.994619405266757 ((3409245//18443))	Mesocricetus auratus=1 ((2//0))	Mus musculus=1 ((3//0))	Mus musculus (BALB/c mice)=notfoound	Mustela lutreola=1 ((23//0))	Mustela putorius furo=1 ((2//0))	Neovision vision=1 ((14//0))	Neovison vison=0.904707233065442 ((788//83))	P1 culture=1 ((5//0))	P2 culture=1 ((3//0))
QQTVTLLPAADLDDF	2019-12=1 ((23//0))	2020-01=1 ((598//0))	2020-02=0.998774509803922 ((1630//2))	2020-03=0.996001519422619 ((49819//200))	2020-04=0.993701502556914 ((50328//319))	2020-05=0.993269230769231 ((24792//168))	2020-06=0.992546319301484 ((27964//210))	2020-07=0.988271274080146 ((31345//372))	2020-08=0.967061305825812 ((33000//1124))	2020-09=0.958982479440159 ((37548//1606))	2020-10=0.962217065106816 ((60535//2377))	2020-11=0.955720994413657 ((85883//3979))	2020-12=0.956697693241603 ((115836//5243))	2021-01=0.959772528999321 ((207928//8715))	2021-02=0.966283085986959 ((224369//7829))	2021-03=0.977371918794883 ((365023//8451))	2021-04=0.980726405715979 ((373899//7348))	2021-05=0.984670283403045 ((285322//4442))	2021-06=0.987691574346381 ((232069//2892))	2021-07=0.992892796543357 ((421901//3020))	2021-08=0.99455561859805 ((559170//3061))	2021-09=0.993751543252215 ((144885//911))	>N=0.981752397279245 ((3367342//62588))	Alpha:=0.987956369003177 ((1022850//12469))	Beta:=0.993410985853918 ((31812//211))	Delta:=0.99501535324002 ((1206080//6042))	Eta:=0.9921875 ((127//1))	Gamma:=0.969444272349916 ((78239//2466))	Kappa:=0.993904916700528 ((4892//30))	Lambda:=0.991115059973345 ((4462//40))	Lota:=0.986618571096114 ((25437//345))	Mu:=0.987978570495231 ((7561//92))	Zeta:=0.987478031634446 ((4495//57))	Aonyx cinereus=1 ((5//0))	Canis lupus familiaris=1 ((24//0))	Dog=1 ((2//0))	Environment=0.991220368744513 ((1129//10))	Felis catus=0.909090909090909 ((60//6))	Gorilla gorilla gorilla=1 ((2//0))	Human=0.981748922305647 ((3365129//62559))	Mesocricetus auratus=1 ((2//0))	Mus musculus=1 ((3//0))	Mus musculus (BALB/c mice)=notfoound	Mustela lutreola=1 ((23//0))	Mustela putorius furo=1 ((2//0))	Neovision vision=1 ((14//0))	Neovison vison=1 ((871//0))	P1 culture=1 ((5//0))	P2 culture=1 ((3//0))
QRNAPRITFGGPSDS	2019-12=1 ((23//0))	2020-01=0.994983277591973 ((595//3))	2020-02=0.993872549019608 ((1622//10))	2020-03=0.980867270437234 ((49062//957))	2020-04=0.977471518549964 ((49506//1141))	2020-05=0.972956730769231 ((24285//675))	2020-06=0.987328742812522 ((27817//357))	2020-07=0.96062048743576 ((30468//1249))	2020-08=0.968350720900246 ((33044//1080))	2020-09=0.981534453695663 ((38431//723))	2020-10=0.973709308240081 ((61258//1654))	2020-11=0.974727916138078 ((87591//2271))	2020-12=0.976412094582876 ((118223//2856))	2021-01=0.975480398628158 ((211331//5312))	2021-02=0.975469211621116 ((226502//5696))	2021-03=0.97258711449793 ((363236//10238))	2021-04=0.969510579755382 ((369623//11624))	2021-05=0.973412846316313 ((282060//7704))	2021-06=0.973344512493563 ((228698//6263))	2021-07=0.919865104337041 ((390870//34051))	2021-08=0.91460449530531 ((514219//48012))	2021-09=0.921698812038739 ((134380//11416))	>N=0.954995291449097 ((3275567//154363))	Alpha:=0.989565534873793 ((1024516//10803))	Beta:=0.921181650688568 ((29499//2524))	Delta:=0.926496672777163 ((1123027//89095))	Eta:=0.0546875 ((7//121))	Gamma:=0.9843504119943 ((79442//1263))	Kappa:=0.985168630637952 ((4849//73))	Lambda:=0.00621945801865837 ((28//4474))	Lota:=0.947250019393375 ((24422//1360))	Mu:=0.99202926956749 ((7592//61))	Zeta:=0.979349736379613 ((4458//94))	Aonyx cinereus=1 ((5//0))	Canis lupus familiaris=1 ((24//0))	Dog=1 ((2//0))	Environment=0.976294995610184 ((1112//27))	Felis catus=0.954545454545455 ((63//3))	Gorilla gorilla gorilla=1 ((2//0))	Human=0.954977815950577 ((3273366//154322))	Mesocricetus auratus=1 ((2//0))	Mus musculus=1 ((3//0))	Mus musculus (BALB/c mice)=notfoound	Mustela lutreola=1 ((23//0))	Mustela putorius furo=1 ((2//0))	Neovision vision=1 ((14//0))	Neovison vison=0.993111366245695 ((865//6))	P1 culture=1 ((5//0))	P2 culture=1 ((3//0))
RQKKQQTVTLLPAAD	2019-12=1 ((23//0))	2020-01=0.998327759197324 ((597//1))	2020-02=0.996323529411765 ((1626//6))	2020-03=0.996501329494792 ((49844//175))	2020-04=0.995182340513752 ((50403//244))	2020-05=0.995432692307692 ((24846//114))	2020-06=0.995740753886562 ((28054//120))	2020-07=0.99120345556011 ((31438//279))	2020-08=0.966328683624429 ((32975//1149))	2020-09=0.948613168514073 ((37142//2012))	2020-10=0.956002034587996 ((60144//2768))	2020-11=0.959048318532862 ((86182//3680))	2020-12=0.96537797636254 ((116887//4192))	2021-01=0.968731969184326 ((209869//6774))	2021-02=0.974741384508049 ((226333//5865))	2021-03=0.984017629071903 ((367505//5969))	2021-04=0.982252975105378 ((374481//6766))	2021-05=0.982358056901478 ((284652//5112))	2021-06=0.982984410178711 ((230963//3998))	2021-07=0.990701801040664 ((420970//3951))	2021-08=0.99432439691159 ((559040//3191))	2021-09=0.995164476391671 ((145091//705))	>N=0.983182455618628 ((3372247//57683))	Alpha:=0.989240031333338 ((1024179//11140))	Beta:=0.993504668519502 ((31815//208))	Delta:=0.988907882209877 ((1198677//13445))	Eta:=0.8984375 ((115//13))	Gamma:=0.993296573942135 ((80164//541))	Kappa:=0.99573344169037 ((4901//21))	Lambda:=0.989338071968014 ((4454//48))	Lota:=0.987355519354588 ((25456//326))	Mu:=0.989285247615314 ((7571//82))	Zeta:=0.989235500878735 ((4503//49))	Aonyx cinereus=1 ((5//0))	Canis lupus familiaris=1 ((24//0))	Dog=1 ((2//0))	Environment=0.989464442493415 ((1127//12))	Felis catus=0.909090909090909 ((60//6))	Gorilla gorilla gorilla=1 ((2//0))	Human=0.983179916025029 ((3370034//57654))	Mesocricetus auratus=1 ((2//0))	Mus musculus=1 ((3//0))	Mus musculus (BALB/c mice)=notfoound	Mustela lutreola=1 ((23//0))	Mustela putorius furo=1 ((2//0))	Neovision vision=1 ((14//0))	Neovison vison=1 ((871//0))	P1 culture=1 ((5//0))	P2 culture=1 ((3//0))
SGARSKQRRPQGLPN	2019-12=notfoound	2020-01=1 ((598//0))	2020-02=0.998774509803922 ((1630//2))	2020-03=0.997700873668006 ((49904//115))	2020-04=0.995754931190396 ((50432//215))	2020-05=0.986939102564103 ((24634//326))	2020-06=0.99176545751402 ((27942//232))	2020-07=0.990698994230224 ((31422//295))	2020-08=0.99109131403118 ((33820//304))	2020-09=0.990371354140062 ((38777//377))	2020-10=0.988428280773143 ((62184//728))	2020-11=0.992021099018495 ((89145//717))	2020-12=0.990435996332973 ((119921//1158))	2021-01=0.991525228140305 ((214807//1836))	2021-02=0.993225609178374 ((230625//1573))	2021-03=0.994738589567145 ((371509//1965))	2021-04=0.993356013293219 ((378714//2533))	2021-05=0.993926091577974 ((288004//1760))	2021-06=0.994250109592656 ((233610//1351))	2021-07=0.994744905523615 ((422688//2233))	2021-08=0.993090028831566 ((558346//3885))	2021-09=0.990294658289665 ((144381//1415))	>N=0.993237179767517 ((3406734//23196))	Alpha:=0.995007335903234 ((1030150//5169))	Beta:=0.991912063204572 ((31764//259))	Delta:=0.994135078812199 ((1205013//7109))	Eta:=0.984375 ((126//2))	Gamma:=0.992453999132644 ((80096//609))	Kappa:=0.995123933360423 ((4898//24))	Lambda:=0.991337183474012 ((4463//39))	Lota:=0.992708090916143 ((25594//188))	Mu:=0.991898601855482 ((7591//62))	Zeta:=0.988137082601054 ((4498//54))	Aonyx cinereus=1 ((5//0))	Canis lupus familiaris=0.958333333333333 ((23//1))	Dog=1 ((2//0))	Environment=0.993854258121159 ((1132//7))	Felis catus=0.984848484848485 ((65//1))	Gorilla gorilla gorilla=1 ((2//0))	Human=0.993242383787556 ((3404525//23163))	Mesocricetus auratus=1 ((2//0))	Mus musculus=1 ((3//0))	Mus musculus (BALB/c mice)=notfoound	Mustela lutreola=1 ((23//0))	Mustela putorius furo=1 ((2//0))	Neovision vision=1 ((14//0))	Neovison vison=0.994259471871412 ((866//5))	P1 culture=1 ((5//0))	P2 culture=1 ((3//0))
SKQRRPQGLPNNTAS	2019-12=notfoound	2020-01=1 ((598//0))	2020-02=0.998774509803922 ((1630//2))	2020-03=0.999260281093185 ((49982//37))	2020-04=0.998104527415247 ((50551//96))	2020-05=0.996033653846154 ((24861//99))	2020-06=0.99570526016895 ((28053//121))	2020-07=0.994356338871898 ((31538//179))	2020-08=0.994226937053101 ((33927//197))	2020-09=0.993921438422639 ((38916//238))	2020-10=0.995342700915565 ((62619//293))	2020-11=0.996572522311989 ((89554//308))	2020-12=0.99683677598923 ((120696//383))	2021-01=0.996639632944522 ((215915//728))	2021-02=0.996744158003084 ((231442//756))	2021-03=0.996516491107815 ((372173//1301))	2021-04=0.994916681311591 ((379309//1938))	2021-05=0.995699948923952 ((288518//1246))	2021-06=0.995637573895242 ((233936//1025))	2021-07=0.995980429303329 ((423213//1708))	2021-08=0.995960735000382 ((559960//2271))	2021-09=0.994924414935938 ((145056//740))	>N=0.995990005626937 ((3416176//13754))	Alpha:=0.995929756915501 ((1031105//4214))	Beta:=0.998532304905849 ((31976//47))	Delta:=0.996373302357353 ((1207726//4396))	Eta:=0.984375 ((126//2))	Gamma:=0.994399355678087 ((80253//452))	Kappa:=0.995936611133685 ((4902//20))	Lambda:=0.99266992447801 ((4469//33))	Lota:=0.996509192459856 ((25692//90))	Mu:=0.995165294655691 ((7616//37))	Zeta:=0.993629173989455 ((4523//29))	Aonyx cinereus=1 ((5//0))	Canis lupus familiaris=1 ((24//0))	Dog=1 ((2//0))	Environment=0.996488147497805 ((1135//4))	Felis catus=0.984848484848485 ((65//1))	Gorilla gorilla gorilla=1 ((2//0))	Human=0.995995843262281 ((3413963//13725))	Mesocricetus auratus=1 ((2//0))	Mus musculus=1 ((3//0))	Mus musculus (BALB/c mice)=notfoound	Mustela lutreola=1 ((23//0))	Mustela putorius furo=1 ((2//0))	Neovision vision=1 ((14//0))	Neovison vison=0.994259471871412 ((866//5))	P1 culture=1 ((5//0))	P2 culture=1 ((3//0))
SSRGTSPARMAGNGG	2019-12=1 ((23//0))	2020-01=0.963210702341137 ((576//22))	2020-02=0.912990196078431 ((1490//142))	2020-03=0.790579579759691 ((39544//10475))	2020-04=0.642190060615634 ((32525//18122))	2020-05=0.58613782051282 ((14630//10330))	2020-06=0.505962944558813 ((14255//13919))	2020-07=0.376517325093798 ((11942//19775))	2020-08=0.408363615050991 ((13935//20189))	2020-09=0.592276651172294 ((23190//15964))	2020-10=0.704412512716175 ((44316//18596))	2020-11=0.724933787362845 ((65144//24718))	2020-12=0.626111877369321 ((75809//45270))	2021-01=0.436081479669318 ((94474//122169))	2021-02=0.293275566542347 ((68098//164100))	2021-03=0.12986446178315 ((48501//324973))	2021-04=0.061162448491398 ((23318//357929))	2021-05=0.0260142736847918 ((7538//282226))	2021-06=0.0116317176041981 ((2733//232228))	2021-07=0.00648120474158726 ((2754//422167))	2021-08=0.00974688339846077 ((5480//556751))	2021-09=0.000260638151938325 ((38//145758))	>N=0.174100929173482 ((597154//2832776))	Alpha:=0.00102287314344661 ((1059//1034260))	Beta:=0.00231083908440808 ((74//31949))	Delta:=0.000245024840733854 ((297//1211825))	Eta:=0.03125 ((4//124))	Gamma:=0.00164797720091692 ((133//80572))	Kappa:=0.00345388053636733 ((17//4905))	Lambda:=0.000666370501999112 ((3//4499))	Lota:=0.966759754867737 ((24925//857))	Mu:=0.000522670848033451 ((4//7649))	Zeta:=0.0015377855887522 ((7//4545))	Aonyx cinereus=notfoound	Canis lupus familiaris=0.5 ((12//12))	Dog=notfoound	Environment=0.225636523266023 ((257//882))	Felis catus=0.515151515151515 ((34//32))	Gorilla gorilla gorilla=notfoound	Human=0.173985496929709 ((596368//2831320))	Mesocricetus auratus=notfoound	Mus musculus=1 ((3//0))	Mus musculus (BALB/c mice)=notfoound	Mustela lutreola=0.826086956521739 ((19//4))	Mustela putorius furo=1 ((2//0))	Neovision vision=notfoound	Neovison vison=0.469575200918484 ((409//462))	P1 culture=notfoound	P2 culture=notfoound
TLLPAADLDDFSKQL	2019-12=1 ((23//0))	2020-01=1 ((598//0))	2020-02=0.997549019607843 ((1628//4))	2020-03=0.996441352286131 ((49841//178))	2020-04=0.994708472367564 ((50379//268))	2020-05=0.993990384615385 ((24810//150))	2020-06=0.993753105700291 ((27998//176))	2020-07=0.991455686225053 ((31446//271))	2020-08=0.971603563474387 ((33155//969))	2020-09=0.964294835776677 ((37756//1398))	2020-10=0.970291836215666 ((61043//1869))	2020-11=0.976196835147226 ((87723//2139))	2020-12=0.980169971671388 ((118678//2401))	2021-01=0.982353457069926 ((212820//3823))	2021-02=0.984129923599686 ((228513//3685))	2021-03=0.986140936182974 ((368298//5176))	2021-04=0.985723166346227 ((375804//5443))	2021-05=0.989111828936652 ((286609//3155))	2021-06=0.992096560705819 ((233104//1857))	2021-07=0.995876880643696 ((423169//1752))	2021-08=0.996063895445111 ((560018//2213))	2021-09=0.99545255013855 ((145133//663))	>N=0.988982282437251 ((3392140//37790))	Alpha:=0.992798354903175 ((1027863//7456))	Beta:=0.994628860506511 ((31851//172))	Delta:=0.996450027307482 ((1207819//4303))	Eta:=1 ((128//0))	Gamma:=0.972269376122917 ((78467//2238))	Kappa:=0.994717594473791 ((4896//26))	Lambda:=0.994446912483341 ((4477//25))	Lota:=0.994569854937553 ((25642//140))	Mu:=0.995687965503724 ((7620//33))	Zeta:=0.990114235500879 ((4507//45))	Aonyx cinereus=1 ((5//0))	Canis lupus familiaris=1 ((24//0))	Dog=1 ((2//0))	Environment=0.998244073748903 ((1137//2))	Felis catus=1 ((66//0))	Gorilla gorilla gorilla=1 ((2//0))	Human=0.988977118104098 ((3389905//37783))	Mesocricetus auratus=1 ((2//0))	Mus musculus=1 ((3//0))	Mus musculus (BALB/c mice)=notfoound	Mustela lutreola=1 ((23//0))	Mustela putorius furo=1 ((2//0))	Neovision vision=1 ((14//0))	Neovison vison=1 ((871//0))	P1 culture=1 ((5//0))	P2 culture=1 ((3//0))
AAEASKKPRQKRTAT	2019-12=1 ((23//0))	2020-01=1 ((598//0))	2020-02=0.998161764705882 ((1629//3))	2020-03=0.998940402646994 ((49966//53))	2020-04=0.998084782909155 ((50550//97))	2020-05=0.997596153846154 ((24900//60))	2020-06=0.997799389508057 ((28112//62))	2020-07=0.997887568181102 ((31650//67))	2020-08=0.998300316492791 ((34066//58))	2020-09=0.996603156765592 ((39021//133))	2020-10=0.992115971515768 ((62416//496))	2020-11=0.993834991431306 ((89308//554))	2020-12=0.997158879739674 ((120735//344))	2021-01=0.997576658373453 ((216118//525))	2021-02=0.997967252086581 ((231726//472))	2021-03=0.997531287318528 ((372552//922))	2021-04=0.996986205793095 ((380098//1149))	2021-05=0.996424676633398 ((288728//1036))	2021-06=0.996037640289239 ((234030//931))	2021-07=0.997185359160879 ((423725//1196))	2021-08=0.996919415685012 ((560499//1732))	2021-09=0.995356525556257 ((145119//677))	>N=0.996867866108055 ((3419187//10743))	Alpha:=0.997667385607721 ((1032904//2415))	Beta:=0.995190956500016 ((31869//154))	Delta:=0.996922752000211 ((1208392//3730))	Eta:=1 ((128//0))	Gamma:=0.998413976829193 ((80577//128))	Kappa:=0.999187322226737 ((4918//4))	Lambda:=0.999111505997335 ((4498//4))	Lota:=0.996392832208518 ((25689//93))	Mu:=0.9984319874559 ((7641//12))	Zeta:=0.994288224956063 ((4526//26))	Aonyx cinereus=1 ((5//0))	Canis lupus familiaris=1 ((24//0))	Dog=1 ((2//0))	Environment=1 ((1139//0))	Felis catus=1 ((66//0))	Gorilla gorilla gorilla=1 ((2//0))	Human=0.996890031998245 ((3417028//10660))	Mesocricetus auratus=1 ((2//0))	Mus musculus=1 ((3//0))	Mus musculus (BALB/c mice)=notfoound	Mustela lutreola=1 ((23//0))	Mustela putorius furo=1 ((2//0))	Neovision vision=1 ((14//0))	Neovison vison=0.904707233065442 ((788//83))	P1 culture=1 ((5//0))	P2 culture=1 ((3//0))
EGALNTPKDHIGTRN	2019-12=1 ((23//0))	2020-01=0.994983277591973 ((595//3))	2020-02=1 ((1632//0))	2020-03=0.997700873668006 ((49904//115))	2020-04=0.996445988903588 ((50467//180))	2020-05=0.994391025641026 ((24820//140))	2020-06=0.992865762759991 ((27973//201))	2020-07=0.992212378219882 ((31470//247))	2020-08=0.991706716680342 ((33841//283))	2020-09=0.986591408285233 ((38629//525))	2020-10=0.984152466937945 ((61915//997))	2020-11=0.985811577752554 ((88587//1275))	2020-12=0.986793746231799 ((119480//1599))	2021-01=0.986867796328522 ((213798//2845))	2021-02=0.988591633002868 ((229549//2649))	2021-03=0.986954915201594 ((368602//4872))	2021-04=0.984542829189476 ((375354//5893))	2021-05=0.985726315208238 ((285628//4136))	2021-06=0.988938589808521 ((232362//2599))	2021-07=0.992007926179219 ((421525//3396))	2021-08=0.993721441898437 ((558701//3530))	2021-09=0.992331751214025 ((144678//1118))	>N=0.989150798995898 ((3392718//37212))	Alpha:=0.986093175146984 ((1020921//14398))	Beta:=0.986010055272773 ((31575//448))	Delta:=0.992523029860031 ((1203059//9063))	Eta:=1 ((128//0))	Gamma:=0.998451149247259 ((80580//125))	Kappa:=0.968508736286063 ((4767//155))	Lambda:=0.975122167925367 ((4390//112))	Lota:=0.986230703591653 ((25427//355))	Mu:=0.996994642623808 ((7630//23))	Zeta:=0.991652021089631 ((4514//38))	Aonyx cinereus=1 ((5//0))	Canis lupus familiaris=0.958333333333333 ((23//1))	Dog=1 ((2//0))	Environment=0.993854258121159 ((1132//7))	Felis catus=1 ((66//0))	Gorilla gorilla gorilla=1 ((2//0))	Human=0.989146036628771 ((3390484//37204))	Mesocricetus auratus=1 ((2//0))	Mus musculus=1 ((3//0))	Mus musculus (BALB/c mice)=notfoound	Mustela lutreola=1 ((23//0))	Mustela putorius furo=1 ((2//0))	Neovision vision=1 ((14//0))	Neovison vison=1 ((871//0))	P1 culture=1 ((5//0))	P2 culture=1 ((3//0))
FPRGQGVPINTNSSP	2019-12=1 ((23//0))	2020-01=0.998327759197324 ((597//1))	2020-02=0.998161764705882 ((1629//3))	2020-03=0.99884044063256 ((49961//58))	2020-04=0.998795585128438 ((50586//61))	2020-05=0.998277243589744 ((24917//43))	2020-06=0.977887413927735 ((27551//623))	2020-07=0.957688305955797 ((30375//1342))	2020-08=0.953698276872582 ((32544//1580))	2020-09=0.947540481176891 ((37100//2054))	2020-10=0.942920269582909 ((59321//3591))	2020-11=0.873294607286729 ((78476//11386))	2020-12=0.870390406263679 ((105386//15693))	2021-01=0.865511463559866 ((187507//29136))	2021-02=0.895675242680816 ((207974//24224))	2021-03=0.929660431515982 ((347204//26270))	2021-04=0.927991564523786 ((353794//27453))	2021-05=0.923199569304676 ((267510//22254))	2021-06=0.936091521571665 ((219945//15016))	2021-07=0.978052390915017 ((415595//9326))	2021-08=0.992624028201931 ((558084//4147))	2021-09=0.996062992125984 ((145222//574))	>N=0.943004959284883 ((3234441//195489))	Alpha:=0.997395971676363 ((1032623//2696))	Beta:=0.995347094275989 ((31874//149))	Delta:=0.998264201128269 ((1210018//2104))	Eta:=1 ((128//0))	Gamma:=0.01051979431262 ((849//79856))	Kappa:=0.999390491670053 ((4919//3))	Lambda:=0.997112394491337 ((4489//13))	Lota:=0.997401287720115 ((25715//67))	Mu:=0.954788971645106 ((7307//346))	Zeta:=0.998681898066784 ((4546//6))	Aonyx cinereus=1 ((5//0))	Canis lupus familiaris=0.833333333333333 ((20//4))	Dog=1 ((2//0))	Environment=0.967515364354697 ((1102//37))	Felis catus=0.863636363636364 ((57//9))	Gorilla gorilla gorilla=1 ((2//0))	Human=0.942989268568201 ((3232273//195415))	Mesocricetus auratus=1 ((2//0))	Mus musculus=1 ((3//0))	Mus musculus (BALB/c mice)=notfoound	Mustela lutreola=1 ((23//0))	Mustela putorius furo=1 ((2//0))	Neovision vision=1 ((14//0))	Neovison vison=0.989667049368542 ((862//9))	P1 culture=1 ((5//0))	P2 culture=0.666666666666667 ((2//1))
GGDGKMKDLSPRWYF	2019-12=0.956521739130435 ((22//1))	2020-01=1 ((598//0))	2020-02=1 ((1632//0))	2020-03=0.993102621004018 ((49674//345))	2020-04=0.985665488577803 ((49921//726))	2020-05=0.975520833333333 ((24349//611))	2020-06=0.98729324909491 ((27816//358))	2020-07=0.994041050540719 ((31528//189))	2020-08=0.996688547649748 ((34011//113))	2020-09=0.997905705675027 ((39072//82))	2020-10=0.997726983723296 ((62769//143))	2020-11=0.997919031403708 ((89675//187))	2020-12=0.997910455157377 ((120826//253))	2021-01=0.99729047326708 ((216056//587))	2021-02=0.993647662770566 ((230723//1475))	2021-03=0.996085403535454 ((372012//1462))	2021-04=0.998344905009089 ((380616//631))	2021-05=0.998540191328115 ((289341//423))	2021-06=0.995901447474262 ((233998//963))	2021-07=0.995902767808604 ((423180//1741))	2021-08=0.997997264469586 ((561105//1126))	2021-09=0.997777716809789 ((145472//324))	>N=0.996556489491039 ((3418119//11811))	Alpha:=0.996846382612509 ((1032054//3265))	Beta:=0.998782125347407 ((31984//39))	Delta:=0.99670247714339 ((1208125//3997))	Eta:=0.984375 ((126//2))	Gamma:=0.998897218264048 ((80616//89))	Kappa:=0.999187322226737 ((4918//4))	Lambda:=0.997778764993336 ((4492//10))	Lota:=0.998952757737957 ((25755//27))	Mu:=0.999346661439958 ((7648//5))	Zeta:=0.999780316344464 ((4551//1))	Aonyx cinereus=1 ((5//0))	Canis lupus familiaris=1 ((24//0))	Dog=1 ((2//0))	Environment=0.996488147497805 ((1135//4))	Felis catus=1 ((66//0))	Gorilla gorilla gorilla=1 ((2//0))	Human=0.99657144991026 ((3415936//11752))	Mesocricetus auratus=1 ((2//0))	Mus musculus=1 ((3//0))	Mus musculus (BALB/c mice)=notfoound	Mustela lutreola=0.91304347826087 ((21//2))	Mustela putorius furo=1 ((2//0))	Neovision vision=1 ((14//0))	Neovison vison=0.942594718714122 ((821//50))	P1 culture=1 ((5//0))	P2 culture=1 ((3//0))
GKGQQQQGQTVTKKS	2019-12=1 ((23//0))	2020-01=0.998327759197324 ((597//1))	2020-02=0.999387254901961 ((1631//1))	2020-03=0.997980767308423 ((49918//101))	2020-04=0.996524966927952 ((50471//176))	2020-05=0.994070512820513 ((24812//148))	2020-06=0.992723787889544 ((27969//205))	2020-07=0.993946464041366 ((31525//192))	2020-08=0.995164693470871 ((33959//165))	2020-09=0.996628696940287 ((39022//132))	2020-10=0.99395981688708 ((62532//380))	2020-11=0.991932073624001 ((89137//725))	2020-12=0.991327975949587 ((120029//1050))	2021-01=0.991271354255619 ((214752//1891))	2021-02=0.991309141336273 ((230180//2018))	2021-03=0.99399958230024 ((371233//2241))	2021-04=0.993956673757433 ((378943//2304))	2021-05=0.994429949890256 ((288150//1614))	2021-06=0.995211971348437 ((233836//1125))	2021-07=0.993577629724113 ((422192//2729))	2021-08=0.993858396281955 ((558778//3453))	2021-09=0.99124804521386 ((144520//1276))	>N=0.99355030569137 ((3407808//22122))	Alpha:=0.994658651101738 ((1029789//5530))	Beta:=0.996721106704556 ((31918//105))	Delta:=0.994260478730689 ((1205165//6957))	Eta:=0.9921875 ((127//1))	Gamma:=0.990967102410012 ((79976//729))	Kappa:=0.987809833401056 ((4862//60))	Lambda:=0.998445135495335 ((4495//7))	Lota:=0.989294856876891 ((25506//276))	Mu:=0.989154579903306 ((7570//83))	Zeta:=0.986379613356766 ((4490//62))	Aonyx cinereus=1 ((5//0))	Canis lupus familiaris=1 ((24//0))	Dog=1 ((2//0))	Environment=0.996488147497805 ((1135//4))	Felis catus=0.96969696969697 ((64//2))	Gorilla gorilla gorilla=1 ((2//0))	Human=0.993548420976472 ((3405574//22114))	Mesocricetus auratus=1 ((2//0))	Mus musculus=1 ((3//0))	Mus musculus (BALB/c mice)=notfoound	Mustela lutreola=1 ((23//0))	Mustela putorius furo=1 ((2//0))	Neovision vision=1 ((14//0))	Neovison vison=1 ((871//0))	P1 culture=1 ((5//0))	P2 culture=1 ((3//0))
LTQHGKEDLKFPRGQ	2019-12=1 ((23//0))	2020-01=0.998327759197324 ((597//1))	2020-02=0.997549019607843 ((1628//4))	2020-03=0.999240288690298 ((49981//38))	2020-04=0.998361205994432 ((50564//83))	2020-05=0.997475961538462 ((24897//63))	2020-06=0.979094200326542 ((27585//589))	2020-07=0.960809660434467 ((30474//1243))	2020-08=0.95753721720783 ((32675//1449))	2020-09=0.950503141441488 ((37216//1938))	2020-10=0.946417217700916 ((59541//3371))	2020-11=0.877968440497652 ((78896//10966))	2020-12=0.874825527135176 ((105923//15156))	2021-01=0.868844135282469 ((188229//28414))	2021-02=0.903767474310718 ((209853//22345))	2021-03=0.950909568002056 ((355140//18334))	2021-04=0.964705296041674 ((367791//13456))	2021-05=0.861149073038749 ((249530//40234))	2021-06=0.406514272581407 ((95515//139446))	2021-07=0.110180480606983 ((46818//378103))	2021-08=0.0470642849647209 ((26461//535770))	2021-09=0.0040261735575736 ((587//145209))	>N=0.600917219884954 ((2061104//1368826))	Alpha:=0.996946834743688 ((1032158//3161))	Beta:=0.995159728944821 ((31868//155))	Delta:=0.0149019653137225 ((18063//1194059))	Eta:=1 ((128//0))	Gamma:=0.997608574437767 ((80512//193))	Kappa:=0.998171475010158 ((4913//9))	Lambda:=0.998000888494003 ((4493//9))	Lota:=0.996043751454503 ((25680//102))	Mu:=0.98719456422318 ((7555//98))	Zeta:=0.997583479789104 ((4541//11))	Aonyx cinereus=1 ((5//0))	Canis lupus familiaris=0.791666666666667 ((19//5))	Dog=notfoound	Environment=0.73134328358209 ((833//306))	Felis catus=0.863636363636364 ((57//9))	Gorilla gorilla gorilla=1 ((2//0))	Human=0.600758587129284 ((2059213//1368475))	Mesocricetus auratus=1 ((2//0))	Mus musculus=1 ((3//0))	Mus musculus (BALB/c mice)=notfoound	Mustela lutreola=1 ((23//0))	Mustela putorius furo=1 ((2//0))	Neovision vision=1 ((14//0))	Neovison vison=0.994259471871412 ((866//5))	P1 culture=1 ((5//0))	P2 culture=0.666666666666667 ((2//1))
NKDGIIWVATEGALN	2019-12=1 ((23//0))	2020-01=0.996655518394649 ((596//2))	2020-02=0.999387254901961 ((1631//1))	2020-03=0.997660888862232 ((49902//117))	2020-04=0.997571425750785 ((50524//123))	2020-05=0.994471153846154 ((24822//138))	2020-06=0.992226875842976 ((27955//219))	2020-07=0.993189772046537 ((31501//216))	2020-08=0.989655374516469 ((33771//353))	2020-09=0.987664095622414 ((38671//483))	2020-10=0.992672304170905 ((62451//461))	2020-11=0.988560236807549 ((88834//1028))	2020-12=0.985092377703813 ((119274//1805))	2021-01=0.98607847934159 ((213627//3016))	2021-02=0.988143739394827 ((229445//2753))	2021-03=0.987110213830146 ((368660//4814))	2021-04=0.985699559603092 ((375795//5452))	2021-05=0.983175963887854 ((284889//4875))	2021-06=0.989534433374049 ((232502//2459))	2021-07=0.992363286352051 ((421676//3245))	2021-08=0.992595570148213 ((558068//4163))	2021-09=0.992016241872205 ((144632//1164))	>N=0.989113480450038 ((3392590//37340))	Alpha:=0.985235468488456 ((1020033//15286))	Beta:=0.990600505886394 ((31722//301))	Delta:=0.992137755110459 ((1202592//9530))	Eta:=1 ((128//0))	Gamma:=0.995179976457469 ((80316//389))	Kappa:=0.99431125558716 ((4894//28))	Lambda:=0.993558418480675 ((4473//29))	Lota:=0.996315258707625 ((25687//95))	Mu:=0.997125310335816 ((7631//22))	Zeta:=0.996485061511424 ((4536//16))	Aonyx cinereus=1 ((5//0))	Canis lupus familiaris=1 ((24//0))	Dog=1 ((2//0))	Environment=0.994732221246708 ((1133//6))	Felis catus=1 ((66//0))	Gorilla gorilla gorilla=1 ((2//0))	Human=0.989114820252018 ((3390377//37311))	Mesocricetus auratus=1 ((2//0))	Mus musculus=1 ((3//0))	Mus musculus (BALB/c mice)=notfoound	Mustela lutreola=1 ((23//0))	Mustela putorius furo=1 ((2//0))	Neovision vision=1 ((14//0))	Neovison vison=0.982778415614237 ((856//15))	P1 culture=1 ((5//0))	P2 culture=1 ((3//0))
PQNQRNAPRITFGGP	2019-12=1 ((23//0))	2020-01=0.994983277591973 ((595//3))	2020-02=0.994485294117647 ((1623//9))	2020-03=0.983046442351906 ((49171//848))	2020-04=0.978478488360614 ((49557//1090))	2020-05=0.972395833333333 ((24271//689))	2020-06=0.984098814509832 ((27726//448))	2020-07=0.960368256770817 ((30460//1257))	2020-08=0.969640135974681 ((33088//1036))	2020-09=0.981202431424631 ((38418//736))	2020-10=0.969147380467955 ((60971//1941))	2020-11=0.964712559257528 ((86691//3171))	2020-12=0.96911107623948 ((117339//3740))	2021-01=0.971880005354431 ((210551//6092))	2021-02=0.972260742986589 ((225757//6441))	2021-03=0.96797902933002 ((361515//11959))	2021-04=0.963380695454653 ((367286//13961))	2021-05=0.967711655002002 ((280408//9356))	2021-06=0.970748336958048 ((228088//6873))	2021-07=0.919243812379242 ((390606//34315))	2021-08=0.91380944842956 ((513772//48459))	2021-09=0.919894921671376 ((134117//11679))	>N=0.951836334852315 ((3264732//165198))	Alpha:=0.984475316303478 ((1019246//16073))	Beta:=0.920682009805452 ((29483//2540))	Delta:=0.925800373229757 ((1122183//89939))	Eta:=0.0546875 ((7//121))	Gamma:=0.982330710612725 ((79279//1426))	Kappa:=0.983746444534742 ((4842//80))	Lambda:=0.00621945801865837 ((28//4474))	Lota:=0.941819874330929 ((24282//1500))	Mu:=0.990983927871423 ((7584//69))	Zeta:=0.97231985940246 ((4426//126))	Aonyx cinereus=1 ((5//0))	Canis lupus familiaris=1 ((24//0))	Dog=1 ((2//0))	Environment=0.971905179982441 ((1107//32))	Felis catus=0.939393939393939 ((62//4))	Gorilla gorilla gorilla=1 ((2//0))	Human=0.951819710545417 ((3262541//165147))	Mesocricetus auratus=1 ((2//0))	Mus musculus=1 ((3//0))	Mus musculus (BALB/c mice)=notfoound	Mustela lutreola=1 ((23//0))	Mustela putorius furo=1 ((2//0))	Neovision vision=1 ((14//0))	Neovison vison=0.993111366245695 ((865//6))	P1 culture=1 ((5//0))	P2 culture=1 ((3//0))
RRGPEQTQGNFGDQE	2019-12=1 ((23//0))	2020-01=1 ((598//0))	2020-02=0.999387254901961 ((1631//1))	2020-03=0.999020372258542 ((49970//49))	2020-04=0.998578395561435 ((50575//72))	2020-05=0.996915064102564 ((24883//77))	2020-06=0.997976858096117 ((28117//57))	2020-07=0.997635337516159 ((31642//75))	2020-08=0.998476145821123 ((34072//52))	2020-09=0.997701384277468 ((39064//90))	2020-10=0.99831510681587 ((62806//106))	2020-11=0.997306981816563 ((89620//242))	2020-12=0.997745273746892 ((120806//273))	2021-01=0.996394990837461 ((215862//781))	2021-02=0.9954220105255 ((231135//1063))	2021-03=0.995316943080375 ((371725//1749))	2021-04=0.99449438290662 ((379148//2099))	2021-05=0.995223699286316 ((288380//1384))	2021-06=0.995595013640562 ((233926//1035))	2021-07=0.997121817937923 ((423698//1223))	2021-08=0.99732850020721 ((560729//1502))	2021-09=0.996460808252627 ((145280//516))	>N=0.996331412011324 ((3417347//12583))	Alpha:=0.99518216124692 ((1030331//4988))	Beta:=0.989320176123411 ((31681//342))	Delta:=0.997430126670418 ((1209007//3115))	Eta:=0.9921875 ((127//1))	Gamma:=0.994771079858745 ((80283//422))	Kappa:=0.998984152783421 ((4917//5))	Lambda:=0.996446023989338 ((4486//16))	Lota:=0.998370956481266 ((25740//42))	Mu:=0.998170652031883 ((7639//14))	Zeta:=0.997583479789104 ((4541//11))	Aonyx cinereus=1 ((5//0))	Canis lupus familiaris=0.958333333333333 ((23//1))	Dog=1 ((2//0))	Environment=0.995610184372256 ((1134//5))	Felis catus=1 ((66//0))	Gorilla gorilla gorilla=1 ((2//0))	Human=0.996332221602433 ((3415116//12572))	Mesocricetus auratus=1 ((2//0))	Mus musculus=1 ((3//0))	Mus musculus (BALB/c mice)=notfoound	Mustela lutreola=1 ((23//0))	Mustela putorius furo=1 ((2//0))	Neovision vision=1 ((14//0))	Neovison vison=0.994259471871412 ((866//5))	P1 culture=1 ((5//0))	P2 culture=1 ((3//0))
TDYKHWPQIAQFAPS	2019-12=1 ((23//0))	2020-01=1 ((598//0))	2020-02=0.998774509803922 ((1630//2))	2020-03=0.999380235510506 ((49988//31))	2020-04=0.998361205994432 ((50564//83))	2020-05=0.998597756410256 ((24925//35))	2020-06=0.998296301554625 ((28126//48))	2020-07=0.998076741179809 ((31656//61))	2020-08=0.996952291642246 ((34020//104))	2020-09=0.996398835368034 ((39013//141))	2020-10=0.995263224821974 ((62614//298))	2020-11=0.996583650486301 ((89555//307))	2020-12=0.996944143906045 ((120709//370))	2021-01=0.995744150514902 ((215721//922))	2021-02=0.995456463879965 ((231143//1055))	2021-03=0.995640928150286 ((371846//1628))	2021-04=0.995664228177533 ((379594//1653))	2021-05=0.995385900249859 ((288427//1337))	2021-06=0.996705836287724 ((234187//774))	2021-07=0.997641914614717 ((423919//1002))	2021-08=0.997090164007321 ((560595//1636))	2021-09=0.996117863315866 ((145230//566))	>N=0.996458236757018 ((3417782//12148))	Alpha:=0.996019584302036 ((1031198//4121))	Beta:=0.998532304905849 ((31976//47))	Delta:=0.997414451680606 ((1208988//3134))	Eta:=0.984375 ((126//2))	Gamma:=0.996642091568056 ((80434//271))	Kappa:=0.995327102803738 ((4899//23))	Lambda:=0.997334517992004 ((4490//12))	Lota:=0.978163059498875 ((25219//563))	Mu:=0.996733307199791 ((7628//25))	Zeta:=0.992530755711775 ((4518//34))	Aonyx cinereus=1 ((5//0))	Canis lupus familiaris=1 ((24//0))	Dog=1 ((2//0))	Environment=0.998244073748903 ((1137//2))	Felis catus=1 ((66//0))	Gorilla gorilla gorilla=1 ((2//0))	Human=0.996457962334962 ((3415547//12141))	Mesocricetus auratus=1 ((2//0))	Mus musculus=1 ((3//0))	Mus musculus (BALB/c mice)=notfoound	Mustela lutreola=1 ((23//0))	Mustela putorius furo=1 ((2//0))	Neovision vision=1 ((14//0))	Neovison vison=1 ((871//0))	P1 culture=1 ((5//0))	P2 culture=1 ((3//0))
FKDQVILLNKHIDAYK	2019-12=1 ((23//0))	2020-01=1 ((598//0))	2020-02=0.999387254901961 ((1631//1))	2020-03=0.999120334272976 ((49975//44))	2020-04=0.999032519201532 ((50598//49))	2020-05=0.997395833333333 ((24895//65))	2020-06=0.997621920919997 ((28107//67))	2020-07=0.998612731342813 ((31673//44))	2020-08=0.994549290821709 ((33938//186))	2020-09=0.997982326199111 ((39075//79))	2020-10=0.99759982197355 ((62761//151))	2020-11=0.997329238165187 ((89622//240))	2020-12=0.99781960538161 ((120815//264))	2021-01=0.996685791832646 ((215925//718))	2021-02=0.9967527713417 ((231444//754))	2021-03=0.997108232433851 ((372394//1080))	2021-04=0.996836696419906 ((380041//1206))	2021-05=0.996504051573004 ((288751//1013))	2021-06=0.997182511140147 ((234299//662))	2021-07=0.997670155158253 ((423931//990))	2021-08=0.997476126360873 ((560812//1419))	2021-09=0.996879201075475 ((145341//455))	>N=0.997199651304837 ((3420325//9605))	Alpha:=0.997279099485279 ((1032502//2817))	Beta:=0.997501795584424 ((31943//80))	Delta:=0.997401251689186 ((1208972//3150))	Eta:=1 ((128//0))	Gamma:=0.997311195093241 ((80488//217))	Kappa:=0.996139780577001 ((4903//19))	Lambda:=0.991559306974678 ((4464//38))	Lota:=0.997517647971453 ((25718//64))	Mu:=0.99921599372795 ((7647//6))	Zeta:=0.999121265377856 ((4548//4))	Aonyx cinereus=1 ((5//0))	Canis lupus familiaris=1 ((24//0))	Dog=1 ((2//0))	Environment=0.999122036874451 ((1138//1))	Felis catus=1 ((66//0))	Gorilla gorilla gorilla=1 ((2//0))	Human=0.99720598840968 ((3418111//9577))	Mesocricetus auratus=1 ((2//0))	Mus musculus=1 ((3//0))	Mus musculus (BALB/c mice)=notfoound	Mustela lutreola=0.782608695652174 ((18//5))	Mustela putorius furo=1 ((2//0))	Neovision vision=1 ((14//0))	Neovison vison=0.980482204362801 ((854//17))	P1 culture=1 ((5//0))	P2 culture=1 ((3//0))
GKMKDLSPRWYFYYLGTGPEAGLPYGANK	2019-12=0.956521739130435 ((22//1))	2020-01=0.998327759197324 ((597//1))	2020-02=0.999387254901961 ((1631//1))	2020-03=0.990203722585418 ((49529//490))	2020-04=0.98444132920015 ((49859//788))	2020-05=0.97275641025641 ((24280//680))	2020-06=0.984915170014907 ((27749//425))	2020-07=0.991266513226346 ((31440//277))	2020-08=0.99191185089673 ((33848//276))	2020-09=0.995888031874138 ((38993//161))	2020-10=0.994579730417091 ((62571//341))	2020-11=0.992655404954263 ((89202//660))	2020-12=0.988206047291438 ((119651//1428))	2021-01=0.987841748867953 ((214009//2634))	2021-02=0.989745820377437 ((229817//2381))	2021-03=0.99504918682425 ((371625//1849))	2021-04=0.997125223280446 ((380151//1096))	2021-05=0.997301252053395 ((288982//782))	2021-06=0.995871655295985 ((233991//970))	2021-07=0.995389731267694 ((422962//1959))	2021-08=0.995519635167751 ((559712//2519))	2021-09=0.995486844632226 ((145138//658))	>N=0.994015621310056 ((3409404//20526))	Alpha:=0.998265268965411 ((1033523//1796))	Beta:=0.997845298691565 ((31954//69))	Delta:=0.995691852800296 ((1206900//5222))	Eta:=0.9765625 ((125//3))	Gamma:=0.996803172046342 ((80447//258))	Kappa:=0.997561966680211 ((4910//12))	Lambda:=0.928920479786761 ((4182//320))	Lota:=0.998642463734388 ((25747//35))	Mu:=0.99438128838364 ((7610//43))	Zeta:=0.00659050966608084 ((30//4522))	Aonyx cinereus=1 ((5//0))	Canis lupus familiaris=1 ((24//0))	Dog=1 ((2//0))	Environment=0.992098331870061 ((1130//9))	Felis catus=1 ((66//0))	Gorilla gorilla gorilla=1 ((2//0))	Human=0.994031253719708 ((3407229//20459))	Mesocricetus auratus=1 ((2//0))	Mus musculus=1 ((3//0))	Mus musculus (BALB/c mice)=notfoound	Mustela lutreola=0.91304347826087 ((21//2))	Mustela putorius furo=1 ((2//0))	Neovision vision=1 ((14//0))	Neovison vison=0.942594718714122 ((821//50))	P1 culture=1 ((5//0))	P2 culture=1 ((3//0))
GNFGDQELIRQGTDY	2019-12=1 ((23//0))	2020-01=1 ((598//0))	2020-02=0.993259803921569 ((1621//11))	2020-03=0.995301785321578 ((49784//235))	2020-04=0.988192785357474 ((50049//598))	2020-05=0.982612179487179 ((24526//434))	2020-06=0.986157450131327 ((27784//390))	2020-07=0.987356937919728 ((31316//401))	2020-08=0.989127886531473 ((33753//371))	2020-09=0.991622822700107 ((38826//328))	2020-10=0.993626017293998 ((62511//401))	2020-11=0.99495893703679 ((89409//453))	2020-12=0.99616779127677 ((120615//464))	2021-01=0.99579492529184 ((215732//911))	2021-02=0.997385851729989 ((231591//607))	2021-03=0.99697703186835 ((372345//1129))	2021-04=0.996430135843692 ((379886//1361))	2021-05=0.99688021976505 ((288860//904))	2021-06=0.997322959980593 ((234332//629))	2021-07=0.998046695738737 ((424091//830))	2021-08=0.997847859687566 ((561021//1210))	2021-09=0.998072649455403 ((145515//281))	>N=0.996483893257297 ((3417870//12060))	Alpha:=0.998169646263615 ((1033424//1895))	Beta:=0.993129937857165 ((31803//220))	Delta:=0.998195726172778 ((1209935//2187))	Eta:=0.9921875 ((127//1))	Gamma:=0.994250666005824 ((80241//464))	Kappa:=0.998780983340106 ((4916//6))	Lambda:=0.997112394491337 ((4489//13))	Lota:=0.996974633465208 ((25704//78))	Mu:=0.999085326015941 ((7646//7))	Zeta:=0.997583479789104 ((4541//11))	Aonyx cinereus=1 ((5//0))	Canis lupus familiaris=1 ((24//0))	Dog=1 ((2//0))	Environment=0.99297629499561 ((1131//8))	Felis catus=1 ((66//0))	Gorilla gorilla gorilla=1 ((2//0))	Human=0.996485677809649 ((3415642//12046))	Mesocricetus auratus=1 ((2//0))	Mus musculus=1 ((3//0))	Mus musculus (BALB/c mice)=notfoound	Mustela lutreola=1 ((23//0))	Mustela putorius furo=1 ((2//0))	Neovision vision=1 ((14//0))	Neovison vison=0.994259471871412 ((866//5))	P1 culture=1 ((5//0))	P2 culture=1 ((3//0))
GSNQNG	2019-12=1 ((23//0))	2020-01=1 ((598//0))	2020-02=1 ((1632//0))	2020-03=0.996121473839941 ((49825//194))	2020-04=0.996801390013229 ((50485//162))	2020-05=0.996073717948718 ((24862//98))	2020-06=0.995989209909846 ((28061//113))	2020-07=0.997509222183687 ((31638//79))	2020-08=0.995311217911148 ((33964//160))	2020-09=0.994738724012872 ((38948//206))	2020-10=0.990033697863683 ((62285//627))	2020-11=0.991765151009325 ((89122//740))	2020-12=0.993615738484791 ((120306//773))	2021-01=0.992577650789548 ((215035//1608))	2021-02=0.995452157210656 ((231142//1056))	2021-03=0.997006485056523 ((372356//1118))	2021-04=0.997508177113525 ((380297//950))	2021-05=0.997132148921191 ((288933//831))	2021-06=0.997178255114679 ((234298//663))	2021-07=0.998456183620014 ((424265//656))	2021-08=0.998463265099221 ((561367//864))	2021-09=0.998052072759198 ((145512//284))	>N=0.996704597469919 ((3418627//11303))	Alpha:=0.998472934428906 ((1033738//1581))	Beta:=0.965774599506605 ((30927//1096))	Delta:=0.998535625951843 ((1210347//1775))	Eta:=1 ((128//0))	Gamma:=0.995477355801995 ((80340//365))	Kappa:=0.981511580658269 ((4831//91))	Lambda:=0.998445135495335 ((4495//7))	Lota:=0.997866728725467 ((25727//55))	Mu:=0.996994642623808 ((7630//23))	Zeta:=0.997583479789104 ((4541//11))	Aonyx cinereus=1 ((5//0))	Canis lupus familiaris=1 ((24//0))	Dog=1 ((2//0))	Environment=1 ((1139//0))	Felis catus=0.984848484848485 ((65//1))	Gorilla gorilla gorilla=1 ((2//0))	Human=0.996732199663447 ((3416487//11201))	Mesocricetus auratus=1 ((2//0))	Mus musculus=1 ((3//0))	Mus musculus (BALB/c mice)=notfoound	Mustela lutreola=1 ((23//0))	Mustela putorius furo=1 ((2//0))	Neovision vision=1 ((14//0))	Neovison vison=0.889781859931114 ((775//96))	P1 culture=1 ((5//0))	P2 culture=1 ((3//0))
KQQTVTLLPAADLDDF	2019-12=1 ((23//0))	2020-01=1 ((598//0))	2020-02=0.998774509803922 ((1630//2))	2020-03=0.996001519422619 ((49819//200))	2020-04=0.993662013544731 ((50326//321))	2020-05=0.993229166666667 ((24791//169))	2020-06=0.992439838148648 ((27961//213))	2020-07=0.988239745247028 ((31344//373))	2020-08=0.967061305825812 ((33000//1124))	2020-09=0.958982479440159 ((37548//1606))	2020-10=0.962201169888098 ((60534//2378))	2020-11=0.955709866239345 ((85882//3980))	2020-12=0.956681175100554 ((115834//5245))	2021-01=0.959740217777634 ((207921//8722))	2021-02=0.966222792616646 ((224355//7843))	2021-03=0.977307657293413 ((364999//8475))	2021-04=0.980663454400953 ((373875//7372))	2021-05=0.98464612581273 ((285315//4449))	2021-06=0.987661782168105 ((232062//2899))	2021-07=0.992864555999821 ((421889//3032))	2021-08=0.994534275057761 ((559158//3073))	2021-09=0.993689813163599 ((144876//920))	>N=0.981715370284525 ((3367215//62715))	Alpha:=0.987915801796355 ((1022808//12511))	Beta:=0.993410985853918 ((31812//211))	Delta:=0.994993078254499 ((1206053//6069))	Eta:=0.9921875 ((127//1))	Gamma:=0.969332755095719 ((78230//2475))	Kappa:=0.993904916700528 ((4892//30))	Lambda:=0.991115059973345 ((4462//40))	Lota:=0.986618571096114 ((25437//345))	Mu:=0.987717235071214 ((7559//94))	Zeta:=0.987478031634446 ((4495//57))	Aonyx cinereus=1 ((5//0))	Canis lupus familiaris=1 ((24//0))	Dog=1 ((2//0))	Environment=0.991220368744513 ((1129//10))	Felis catus=0.909090909090909 ((60//6))	Gorilla gorilla gorilla=1 ((2//0))	Human=0.981711871092118 ((3365002//62686))	Mesocricetus auratus=1 ((2//0))	Mus musculus=1 ((3//0))	Mus musculus (BALB/c mice)=notfoound	Mustela lutreola=1 ((23//0))	Mustela putorius furo=1 ((2//0))	Neovision vision=1 ((14//0))	Neovison vison=1 ((871//0))	P1 culture=1 ((5//0))	P2 culture=1 ((3//0))
LLDRLNQ	2019-12=1 ((23//0))	2020-01=1 ((598//0))	2020-02=0.999387254901961 ((1631//1))	2020-03=0.999720106359583 ((50005//14))	2020-04=0.999526131853812 ((50623//24))	2020-05=0.997956730769231 ((24909//51))	2020-06=0.999396606800596 ((28157//17))	2020-07=0.998896490840874 ((31682//35))	2020-08=0.998857109365842 ((34085//39))	2020-09=0.998569750217091 ((39098//56))	2020-10=0.999030391658189 ((62851//61))	2020-11=0.99928779684405 ((89798//64))	2020-12=0.999033688748668 ((120962//117))	2021-01=0.998564458579322 ((216332//311))	2021-02=0.998966399366058 ((231958//240))	2021-03=0.999094983854298 ((373136//338))	2021-04=0.998775072328438 ((380780//467))	2021-05=0.998609213014729 ((289361//403))	2021-06=0.998425270576819 ((234591//370))	2021-07=0.998159657912883 ((424139//782))	2021-08=0.998178684562039 ((561207//1024))	2021-09=0.997009520151445 ((145360//436))	>N=0.998573148723152 ((3425036//4894))	Alpha:=0.99885735700784 ((1034136//1183))	Beta:=0.999312993785716 ((32001//22))	Delta:=0.9982270761524 ((1209973//2149))	Eta:=1 ((128//0))	Gamma:=0.999467195341057 ((80662//43))	Kappa:=1 ((4922//0))	Lambda:=0.998667258996002 ((4496//6))	Lota:=0.992785664417035 ((25596//186))	Mu:=0.99921599372795 ((7647//6))	Zeta:=0.999121265377856 ((4548//4))	Aonyx cinereus=1 ((5//0))	Canis lupus familiaris=1 ((24//0))	Dog=1 ((2//0))	Environment=0.999122036874451 ((1138//1))	Felis catus=1 ((66//0))	Gorilla gorilla gorilla=1 ((2//0))	Human=0.998572507182684 ((3422795//4893))	Mesocricetus auratus=1 ((2//0))	Mus musculus=1 ((3//0))	Mus musculus (BALB/c mice)=notfoound	Mustela lutreola=1 ((23//0))	Mustela putorius furo=1 ((2//0))	Neovision vision=1 ((14//0))	Neovison vison=1 ((871//0))	P1 culture=1 ((5//0))	P2 culture=1 ((3//0))
PKKDKKKK	2019-12=1 ((23//0))	2020-01=0.998327759197324 ((597//1))	2020-02=0.998774509803922 ((1630//2))	2020-03=0.998960395049881 ((49967//52))	2020-04=0.998045293896973 ((50548//99))	2020-05=0.996554487179487 ((24874//86))	2020-06=0.994321005182083 ((28014//160))	2020-07=0.996374184191443 ((31602//115))	2020-08=0.992644473098113 ((33873//251))	2020-09=0.994074679470808 ((38922//232))	2020-10=0.995755976602238 ((62645//267))	2020-11=0.993111660101044 ((89243//619))	2020-12=0.990865468000231 ((119973//1106))	2021-01=0.993057703226045 ((215139//1504))	2021-02=0.994956890240226 ((231027//1171))	2021-03=0.99699845236884 ((372353//1121))	2021-04=0.997933098489955 ((380459//788))	2021-05=0.997611849643158 ((289072//692))	2021-06=0.991777358795715 ((233029//1932))	2021-07=0.992610391107994 ((421781//3140))	2021-08=0.990880972411696 ((557104//5127))	2021-09=0.990431836264369 ((144401//1395))	>N=0.994180639255029 ((3409970//19960))	Alpha:=0.998102034252245 ((1033354//1965))	Beta:=0.998126346688318 ((31963//60))	Delta:=0.990973680867107 ((1201181//10941))	Eta:=0.9921875 ((127//1))	Gamma:=0.998748528591785 ((80604//101))	Kappa:=0.996546119463633 ((4905//17))	Lambda:=0.996668147490004 ((4487//15))	Lota:=0.998681250484834 ((25748//34))	Mu:=0.998693322879916 ((7643//10))	Zeta:=0.999121265377856 ((4548//4))	Aonyx cinereus=1 ((5//0))	Canis lupus familiaris=0.958333333333333 ((23//1))	Dog=1 ((2//0))	Environment=0.999122036874451 ((1138//1))	Felis catus=0.924242424242424 ((61//5))	Gorilla gorilla gorilla=1 ((2//0))	Human=0.994179166831987 ((3407736//19952))	Mesocricetus auratus=1 ((2//0))	Mus musculus=1 ((3//0))	Mus musculus (BALB/c mice)=notfoound	Mustela lutreola=1 ((23//0))	Mustela putorius furo=1 ((2//0))	Neovision vision=1 ((14//0))	Neovison vison=1 ((871//0))	P1 culture=0.8 ((4//1))	P2 culture=1 ((3//0))
QTQGNFGDQELIRQGTDYKHW	2019-12=1 ((23//0))	2020-01=1 ((598//0))	2020-02=0.993259803921569 ((1621//11))	2020-03=0.994781982846518 ((49758//261))	2020-04=0.987166071040733 ((49997//650))	2020-05=0.980769230769231 ((24480//480))	2020-06=0.984773195144459 ((27745//429))	2020-07=0.986032726928776 ((31274//443))	2020-08=0.987252373695932 ((33689//435))	2020-09=0.989068805230628 ((38726//428))	2020-10=0.990478763987792 ((62313//599))	2020-11=0.99269991765151 ((89206//656))	2020-12=0.994540754383502 ((120418//661))	2021-01=0.993588530439479 ((215254//1389))	2021-02=0.994754476782746 ((230980//1218))	2021-03=0.994339632745519 ((371360//2114))	2021-04=0.993723229297542 ((378854//2393))	2021-05=0.994478265070885 ((288164//1600))	2021-06=0.995135362890012 ((233818//1143))	2021-07=0.996641728697805 ((423494//1427))	2021-08=0.99607812447197 ((560026//2205))	2021-09=0.995054734011907 ((145075//721))	>N=0.994336327563536 ((3410504//19426))	Alpha:=0.995905609768583 ((1031080//4239))	Beta:=0.992505386753271 ((31783//240))	Delta:=0.996571302228654 ((1207966//4156))	Eta:=0.9765625 ((125//3))	Gamma:=0.992292918654358 ((80083//622))	Kappa:=0.998171475010158 ((4913//9))	Lambda:=0.994669035984007 ((4478//24))	Lota:=0.9774261112404 ((25200//582))	Mu:=0.996994642623808 ((7630//23))	Zeta:=0.996265377855888 ((4535//17))	Aonyx cinereus=1 ((5//0))	Canis lupus familiaris=1 ((24//0))	Dog=1 ((2//0))	Environment=0.99297629499561 ((1131//8))	Felis catus=1 ((66//0))	Gorilla gorilla gorilla=1 ((2//0))	Human=0.994338166134141 ((3408281//19407))	Mesocricetus auratus=1 ((2//0))	Mus musculus=1 ((3//0))	Mus musculus (BALB/c mice)=notfoound	Mustela lutreola=1 ((23//0))	Mustela putorius furo=1 ((2//0))	Neovision vision=1 ((14//0))	Neovison vison=0.994259471871412 ((866//5))	P1 culture=1 ((5//0))	P2 culture=1 ((3//0))
QTVTLLPAADLDD	2019-12=1 ((23//0))	2020-01=1 ((598//0))	2020-02=0.998774509803922 ((1630//2))	2020-03=0.996141466242828 ((49826//193))	2020-04=0.994076648172646 ((50347//300))	2020-05=0.993709935897436 ((24803//157))	2020-06=0.992865762759991 ((27973//201))	2020-07=0.989500898571744 ((31384//333))	2020-08=0.968292111124135 ((33042//1082))	2020-09=0.960080706952036 ((37591//1563))	2020-10=0.964172177009156 ((60658//2254))	2020-11=0.960272417707151 ((86292//3570))	2020-12=0.963181063603102 ((116621//4458))	2021-01=0.96817806252683 ((209749//6894))	2021-02=0.974155677482149 ((226197//6001))	2021-03=0.98218885384257 ((366822//6652))	2021-04=0.983755937751641 ((375054//6193))	2021-05=0.987931558095554 ((286267//3497))	2021-06=0.989364192355327 ((232462//2499))	2021-07=0.993728245956307 ((422256//2665))	2021-08=0.995339993703656 ((559611//2620))	2021-09=0.99469121237894 ((145022//774))	>N=0.984782488272355 ((3377735//52195))	Alpha:=0.991195950233696 ((1026204//9115))	Beta:=0.994035536957812 ((31832//191))	Delta:=0.995771052748816 ((1206996//5126))	Eta:=1 ((128//0))	Gamma:=0.969890341366706 ((78275//2430))	Kappa:=0.994108086143844 ((4893//29))	Lambda:=0.992892047978676 ((4470//32))	Lota:=0.986890078349236 ((25444//338))	Mu:=0.988762576767281 ((7567//86))	Zeta:=0.989455184534271 ((4504//48))	Aonyx cinereus=1 ((5//0))	Canis lupus familiaris=1 ((24//0))	Dog=1 ((2//0))	Environment=0.997366110623354 ((1136//3))	Felis catus=0.954545454545455 ((63//3))	Gorilla gorilla gorilla=1 ((2//0))	Human=0.984778077818051 ((3375512//52176))	Mesocricetus auratus=1 ((2//0))	Mus musculus=1 ((3//0))	Mus musculus (BALB/c mice)=notfoound	Mustela lutreola=1 ((23//0))	Mustela putorius furo=1 ((2//0))	Neovision vision=1 ((14//0))	Neovison vison=1 ((871//0))	P1 culture=1 ((5//0))	P2 culture=1 ((3//0))
TVTKKSAAEASKKPRQKRTATKAYNVTQAF	2019-12=notfoound	2020-01=0.998327759197324 ((597//1))	2020-02=0.998161764705882 ((1629//3))	2020-03=0.997380995221816 ((49888//131))	2020-04=0.995715442178214 ((50430//217))	2020-05=0.995152243589744 ((24839//121))	2020-06=0.993895080570739 ((28002//172))	2020-07=0.993914935208248 ((31524//193))	2020-08=0.993084046418943 ((33888//236))	2020-09=0.990856617459263 ((38796//358))	2020-10=0.984947227873856 ((61965//947))	2020-11=0.989227927266253 ((88894//968))	2020-12=0.992079551367289 ((120120//959))	2021-01=0.992720743342734 ((215066//1577))	2021-02=0.993789782857733 ((230756//1442))	2021-03=0.992759870834382 ((370770//2704))	2021-04=0.989859592337776 ((377381//3866))	2021-05=0.990519871343576 ((287017//2747))	2021-06=0.992228497495329 ((233135//1826))	2021-07=0.993356412133079 ((422098//2823))	2021-08=0.992540432669134 ((558037//4194))	2021-09=0.987962632719691 ((144041//1755))	>N=0.99197622108906 ((3402409//27521))	Alpha:=0.992598416526694 ((1027656//7663))	Beta:=0.992911344970802 ((31796//227))	Delta:=0.992775479695938 ((1203365//8757))	Eta:=0.9921875 ((127//1))	Gamma:=0.99410197633356 ((80229//476))	Kappa:=0.99431125558716 ((4894//28))	Lambda:=0.995335406486006 ((4481//21))	Lota:=0.99185478240633 ((25572//210))	Mu:=0.996863974911799 ((7629//24))	Zeta:=0.990992970123023 ((4511//41))	Aonyx cinereus=1 ((5//0))	Canis lupus familiaris=1 ((24//0))	Dog=1 ((2//0))	Environment=0.996488147497805 ((1135//4))	Felis catus=0.96969696969697 ((64//2))	Gorilla gorilla gorilla=1 ((2//0))	Human=0.992002772714436 ((3400276//27412))	Mesocricetus auratus=1 ((2//0))	Mus musculus=1 ((3//0))	Mus musculus (BALB/c mice)=notfoound	Mustela lutreola=1 ((23//0))	Mustela putorius furo=1 ((2//0))	Neovision vision=1 ((14//0))	Neovison vison=0.903559127439724 ((787//84))	P1 culture=1 ((5//0))	P2 culture=1 ((3//0))
VATEGALNTPKDHIGTRNPA	2019-12=1 ((23//0))	2020-01=0.994983277591973 ((595//3))	2020-02=0.999387254901961 ((1631//1))	2020-03=0.996981147164078 ((49868//151))	2020-04=0.994787450391928 ((50383//264))	2020-05=0.990705128205128 ((24728//232))	2020-06=0.978029388798183 ((27555//619))	2020-07=0.921335561370874 ((29222//2495))	2020-08=0.905726175126011 ((30907//3217))	2020-09=0.956939265464576 ((37468//1686))	2020-10=0.970514369277721 ((61057//1855))	2020-11=0.970933208697781 ((87250//2612))	2020-12=0.970680299639079 ((117529//3550))	2021-01=0.97006596105113 ((210158//6485))	2021-02=0.976804279106624 ((226812//5386))	2021-03=0.978164477313012 ((365319//8155))	2021-04=0.975302100737842 ((371831//9416))	2021-05=0.971780483427893 ((281587//8177))	2021-06=0.982358774434906 ((230816//4145))	2021-07=0.984015852358438 ((418129//6792))	2021-08=0.986434401518237 ((554604//7627))	2021-09=0.982338335756811 ((143221//2575))	>N=0.977745026866437 ((3353597//76333))	Alpha:=0.974136473879065 ((1008542//26777))	Beta:=0.980607688224089 ((31402//621))	Delta:=0.985547659394021 ((1194604//17518))	Eta:=1 ((128//0))	Gamma:=0.993531999256552 ((80183//522))	Kappa:=0.96627387240959 ((4756//166))	Lambda:=0.966237227898712 ((4350//152))	Lota:=0.984252579318905 ((25376//406))	Mu:=0.996341304063766 ((7625//28))	Zeta:=0.94969244288225 ((4323//229))	Aonyx cinereus=1 ((5//0))	Canis lupus familiaris=0.958333333333333 ((23//1))	Dog=1 ((2//0))	Environment=0.99297629499561 ((1131//8))	Felis catus=1 ((66//0))	Gorilla gorilla gorilla=1 ((2//0))	Human=0.977735721570925 ((3351373//76315))	Mesocricetus auratus=1 ((2//0))	Mus musculus=1 ((3//0))	Mus musculus (BALB/c mice)=notfoound	Mustela lutreola=1 ((23//0))	Mustela putorius furo=1 ((2//0))	Neovision vision=1 ((14//0))	Neovison vison=0.998851894374282 ((870//1))	P1 culture=1 ((5//0))	P2 culture=1 ((3//0))
ALPQRQKKQQTVTLLPAADLDDFSKQLQQSMSSADSTQA	2019-12=1 ((23//0))	2020-01=0.994983277591973 ((595//3))	2020-02=0.989583333333333 ((1615//17))	2020-03=0.992602810931846 ((49649//370))	2020-04=0.987363516101645 ((50007//640))	2020-05=0.985216346153846 ((24591//369))	2020-06=0.976290196635196 ((27506//668))	2020-07=0.973484251347858 ((30876//841))	2020-08=0.949624897432892 ((32405//1719))	2020-09=0.934847014353578 ((36603//2551))	2020-10=0.942125508646999 ((59271//3641))	2020-11=0.936769713560793 ((84180//5682))	2020-12=0.940328215462632 ((113854//7225))	2021-01=0.937791666474338 ((203166//13477))	2021-02=0.943763512174954 ((219140//13058))	2021-03=0.952915062360432 ((355889//17585))	2021-04=0.950208132785307 ((362264//18983))	2021-05=0.95383484490827 ((276387//13377))	2021-06=0.967279676201582 ((227273//7688))	2021-07=0.978174766603675 ((415647//9274))	2021-08=0.975721722921717 ((548581//13650))	2021-09=0.979491892781695 ((142806//2990))	>N=0.96070211345421 ((3295141//134789))	Alpha:=0.976563745087263 ((1011055//24264))	Beta:=0.971957655435156 ((31125//898))	Delta:=0.976225165453642 ((1183304//28818))	Eta:=0.890625 ((114//14))	Gamma:=0.956545443281085 ((77198//3507))	Kappa:=0.979276716781796 ((4820//102))	Lambda:=0.974455797423367 ((4387//115))	Lota:=0.979326662012257 ((25249//533))	Mu:=0.981053181758787 ((7508//145))	Zeta:=0.979569420035149 ((4459//93))	Aonyx cinereus=1 ((5//0))	Canis lupus familiaris=0.958333333333333 ((23//1))	Dog=1 ((2//0))	Environment=0.972783143107989 ((1108//31))	Felis catus=0.909090909090909 ((60//6))	Gorilla gorilla gorilla=1 ((2//0))	Human=0.960693622056617 ((3292958//134730))	Mesocricetus auratus=1 ((2//0))	Mus musculus=1 ((3//0))	Mus musculus (BALB/c mice)=notfoound	Mustela lutreola=1 ((23//0))	Mustela putorius furo=1 ((2//0))	Neovision vision=1 ((14//0))	Neovison vison=0.991963260619977 ((864//7))	P1 culture=1 ((5//0))	P2 culture=1 ((3//0))
ANNAAIVLQLPQGTTLPKG	2019-12=1 ((23//0))	2020-01=1 ((598//0))	2020-02=0.997549019607843 ((1628//4))	2020-03=0.997500949639137 ((49894//125))	2020-04=0.99565620865994 ((50427//220))	2020-05=0.994310897435897 ((24818//142))	2020-06=0.994640448640591 ((28023//151))	2020-07=0.99656335719015 ((31608//109))	2020-08=0.995780096120033 ((33980//144))	2020-09=0.991827144097666 ((38834//320))	2020-10=0.995279120040692 ((62615//297))	2020-11=0.994714117201932 ((89387//475))	2020-12=0.994449904607735 ((120407//672))	2021-01=0.993593146328291 ((215255//1388))	2021-02=0.992838008940645 ((230535//1663))	2021-03=0.990288480590349 ((369847//3627))	2021-04=0.988991388784699 ((377050//4197))	2021-05=0.987572645325161 ((286163//3601))	2021-06=0.990675048199488 ((232770//2191))	2021-07=0.991339566648859 ((421241//3680))	2021-08=0.993260777153875 ((558442//3789))	2021-09=0.992770720733079 ((144742//1054))	>N=0.991812660899785 ((3401848//28082))	Alpha:=0.98777574834423 ((1022663//12656))	Beta:=0.995097273834431 ((31866//157))	Delta:=0.99344455426104 ((1204176//7946))	Eta:=1 ((128//0))	Gamma:=0.995923424818784 ((80376//329))	Kappa:=0.993498577813897 ((4890//32))	Lambda:=0.992003553976011 ((4466//36))	Lota:=0.993018384919711 ((25602//180))	Mu:=0.998170652031883 ((7639//14))	Zeta:=0.994947275922671 ((4529//23))	Aonyx cinereus=1 ((5//0))	Canis lupus familiaris=1 ((24//0))	Dog=1 ((2//0))	Environment=0.997366110623354 ((1136//3))	Felis catus=1 ((66//0))	Gorilla gorilla gorilla=1 ((2//0))	Human=0.991809347875303 ((3399613//28075))	Mesocricetus auratus=1 ((2//0))	Mus musculus=1 ((3//0))	Mus musculus (BALB/c mice)=notfoound	Mustela lutreola=1 ((23//0))	Mustela putorius furo=1 ((2//0))	Neovision vision=1 ((14//0))	Neovison vison=1 ((871//0))	P1 culture=1 ((5//0))	P2 culture=1 ((3//0))
ANNAAIVLQLPQGTTLPKGFY	2019-12=1 ((23//0))	2020-01=1 ((598//0))	2020-02=0.997549019607843 ((1628//4))	2020-03=0.997500949639137 ((49894//125))	2020-04=0.995636464153849 ((50426//221))	2020-05=0.994110576923077 ((24813//147))	2020-06=0.994640448640591 ((28023//151))	2020-07=0.99656335719015 ((31608//109))	2020-08=0.995780096120033 ((33980//144))	2020-09=0.991776063748276 ((38832//322))	2020-10=0.995263224821974 ((62614//298))	2020-11=0.994691860853308 ((89385//477))	2020-12=0.994425127396163 ((120404//675))	2021-01=0.993565450995416 ((215249//1394))	2021-02=0.992769102231716 ((230519//1679))	2021-03=0.990275092777543 ((369842//3632))	2021-04=0.988941552326969 ((377031//4216))	2021-05=0.987479466048232 ((286136//3628))	2021-06=0.990602695766531 ((232753//2208))	2021-07=0.991283085561787 ((421217//3704))	2021-08=0.993228761843442 ((558424//3807))	2021-09=0.992729567340668 ((144736//1060))	>N=0.991768053575437 ((3401695//28235))	Alpha:=0.987728419936271 ((1022614//12705))	Beta:=0.995066046279237 ((31865//158))	Delta:=0.993402479288388 ((1204125//7997))	Eta:=1 ((128//0))	Gamma:=0.995923424818784 ((80376//329))	Kappa:=0.993498577813897 ((4890//32))	Lambda:=0.990448689471346 ((4459//43))	Lota:=0.993018384919711 ((25602//180))	Mu:=0.998170652031883 ((7639//14))	Zeta:=0.994947275922671 ((4529//23))	Aonyx cinereus=1 ((5//0))	Canis lupus familiaris=1 ((24//0))	Dog=1 ((2//0))	Environment=0.997366110623354 ((1136//3))	Felis catus=1 ((66//0))	Gorilla gorilla gorilla=1 ((2//0))	Human=0.991764711373964 ((3399460//28228))	Mesocricetus auratus=1 ((2//0))	Mus musculus=1 ((3//0))	Mus musculus (BALB/c mice)=notfoound	Mustela lutreola=1 ((23//0))	Mustela putorius furo=1 ((2//0))	Neovision vision=1 ((14//0))	Neovison vison=1 ((871//0))	P1 culture=1 ((5//0))	P2 culture=1 ((3//0))
HGKEDLKFPRGQGVP	2019-12=1 ((23//0))	2020-01=0.998327759197324 ((597//1))	2020-02=0.997549019607843 ((1628//4))	2020-03=0.999180311481637 ((49978//41))	2020-04=0.998203249945703 ((50556//91))	2020-05=0.997195512820513 ((24890//70))	2020-06=0.978171363668631 ((27559//615))	2020-07=0.957593719456443 ((30372//1345))	2020-08=0.954108545305357 ((32558//1566))	2020-09=0.947566021351586 ((37101//2053))	2020-10=0.942634155645982 ((59303//3609))	2020-11=0.872704814048207 ((78423//11439))	2020-12=0.871216313316099 ((105486//15593))	2021-01=0.867048554534418 ((187840//28803))	2021-02=0.902897527110483 ((209651//22547))	2021-03=0.949921547416955 ((354771//18703))	2021-04=0.963852830317353 ((367466//13781))	2021-05=0.860555486533869 ((249358//40406))	2021-06=0.40644192014845 ((95498//139463))	2021-07=0.110156946820703 ((46808//378113))	2021-08=0.0470233765125011 ((26438//535793))	2021-09=0.00397130236769184 ((579//145217))	>N=0.600021283233185 ((2058031//1371899))	Alpha:=0.996228215651408 ((1031414//3905))	Beta:=0.995034818724042 ((31864//159))	Delta:=0.0148953653180125 ((18055//1194067))	Eta:=1 ((128//0))	Gamma:=0.997459884765504 ((80500//205))	Kappa:=0.998171475010158 ((4913//9))	Lambda:=0.997334517992004 ((4490//12))	Lota:=0.996082538204949 ((25681//101))	Mu:=0.987847902783222 ((7560//93))	Zeta:=0.997583479789104 ((4541//11))	Aonyx cinereus=1 ((5//0))	Canis lupus familiaris=0.791666666666667 ((19//5))	Dog=notfoound	Environment=0.730465320456541 ((832//307))	Felis catus=0.848484848484849 ((56//10))	Gorilla gorilla gorilla=1 ((2//0))	Human=0.599862647942286 ((2056142//1371546))	Mesocricetus auratus=1 ((2//0))	Mus musculus=1 ((3//0))	Mus musculus (BALB/c mice)=notfoound	Mustela lutreola=1 ((23//0))	Mustela putorius furo=1 ((2//0))	Neovision vision=1 ((14//0))	Neovison vison=0.994259471871412 ((866//5))	P1 culture=1 ((5//0))	P2 culture=0.666666666666667 ((2//1))
IDAYKTFPPTEPKKDKK	2019-12=1 ((23//0))	2020-01=1 ((598//0))	2020-02=0.996323529411765 ((1626//6))	2020-03=0.998120714128631 ((49925//94))	2020-04=0.995557486129484 ((50422//225))	2020-05=0.991426282051282 ((24746//214))	2020-06=0.987719173706254 ((27828//346))	2020-07=0.987483053252199 ((31320//397))	2020-08=0.979310749032939 ((33418//706))	2020-09=0.967717219185779 ((37890//1264))	2020-10=0.969163275686673 ((60972//1940))	2020-11=0.955253611092564 ((85841//4021))	2020-12=0.943367553415539 ((114222//6857))	2021-01=0.959560198113948 ((207882//8761))	2021-02=0.972131542907346 ((225727//6471))	2021-03=0.982713656104575 ((367018//6456))	2021-04=0.985261523369364 ((375628//5619))	2021-05=0.984176778343756 ((285179//4585))	2021-06=0.979881767612497 ((230234//4727))	2021-07=0.984488881462672 ((418330//6591))	2021-08=0.985023949230832 ((553811//8420))	2021-09=0.982461795934045 ((143239//2557))	>N=0.979284999985422 ((3358879//71051))	Alpha:=0.990625111680554 ((1025613//9706))	Beta:=0.914936139649627 ((29299//2724))	Delta:=0.984036260376431 ((1192772//19350))	Eta:=0.9921875 ((127//1))	Gamma:=0.995167585651447 ((80315//390))	Kappa:=0.991060544494108 ((4878//44))	Lambda:=0.640826299422479 ((2885//1617))	Lota:=0.99018695213715 ((25529//253))	Mu:=0.993074611263557 ((7600//53))	Zeta:=0.989894551845343 ((4506//46))	Aonyx cinereus=1 ((5//0))	Canis lupus familiaris=0.916666666666667 ((22//2))	Dog=1 ((2//0))	Environment=0.977172958735733 ((1113//26))	Felis catus=0.909090909090909 ((60//6))	Gorilla gorilla gorilla=1 ((2//0))	Human=0.979282536800316 ((3356675//71013))	Mesocricetus auratus=1 ((2//0))	Mus musculus=1 ((3//0))	Mus musculus (BALB/c mice)=notfoound	Mustela lutreola=1 ((23//0))	Mustela putorius furo=1 ((2//0))	Neovision vision=1 ((14//0))	Neovison vison=0.996555683122847 ((868//3))	P1 culture=0.8 ((4//1))	P2 culture=1 ((3//0))
WVATEGALNTPKDHIGTRNPANNAAIVLQLPQGTTLPKGFYAEGSRG	2019-12=1 ((23//0))	2020-01=0.994983277591973 ((595//3))	2020-02=0.996936274509804 ((1627//5))	2020-03=0.994562066414762 ((49747//272))	2020-04=0.99129267281379 ((50206//441))	2020-05=0.985576923076923 ((24600//360))	2020-06=0.972953787179669 ((27412//762))	2020-07=0.918056562726614 ((29118//2599))	2020-08=0.901799320126597 ((30773//3351))	2020-09=0.952316493844818 ((37287//1867))	2020-10=0.965332527975585 ((60731//2181))	2020-11=0.965235583450179 ((86738//3124))	2020-12=0.964923727483709 ((116832//4247))	2021-01=0.963405233494736 ((208715//7928))	2021-02=0.968238313852833 ((224823//7375))	2021-03=0.96772198332414 ((361419//12055))	2021-04=0.964810214900052 ((367831//13416))	2021-05=0.960029541281871 ((278182//11582))	2021-06=0.97400845246658 ((228854//6107))	2021-07=0.9789913889876 ((415994//8927))	2021-08=0.981913128233769 ((552062//10169))	2021-09=0.976268210376142 ((142336//3460))	>N=0.97044808494634 ((3328569//101361))	Alpha:=0.961703590873924 ((995670//39649))	Beta:=0.974799362957874 ((31216//807))	Delta:=0.981246937189491 ((1189391//22731))	Eta:=1 ((128//0))	Gamma:=0.989777585031906 ((79880//825))	Kappa:=0.959772450223486 ((4724//198))	Lambda:=0.940470901821413 ((4234//268))	Lota:=0.977542471491738 ((25203//579))	Mu:=0.994250620671632 ((7609//44))	Zeta:=0.947715289982425 ((4314//238))	Aonyx cinereus=1 ((5//0))	Canis lupus familiaris=0.958333333333333 ((23//1))	Dog=1 ((2//0))	Environment=0.990342405618964 ((1128//11))	Felis catus=1 ((66//0))	Gorilla gorilla gorilla=1 ((2//0))	Human=0.970435173796448 ((3326349//101339))	Mesocricetus auratus=1 ((2//0))	Mus musculus=1 ((3//0))	Mus musculus (BALB/c mice)=notfoound	Mustela lutreola=1 ((23//0))	Mustela putorius furo=1 ((2//0))	Neovision vision=1 ((14//0))	Neovison vison=0.998851894374282 ((870//1))	P1 culture=1 ((5//0))	P2 culture=1 ((3//0))
[truncated: 5,644 more rows]
[truncated: 9 more columns]
